# Supplementary material for: Utilization of Cancer Cell Line Screening to Elucidate the Anticancer Activity and Biological Pathways Related to the Ruthenium-Based Therapeutic BOLD-100
Source: Cancers (Basel). 2022 Dec 21;15(1):28. doi: 10.3390/cancers15010028 (PMC9817855; doi:10.3390/cancers15010028)
Supplement: Supplementary file 1 [file cancers-15-00028-s001.zip]

Archive with 2 entries (2 files):
- Supplementary Figures.pdf
- Supplementary Information.xlsx
