# Supplementary material for: Utilization of Cancer Cell Line Screening to Elucidate the Anticancer Activity and Biological Pathways Related to the Ruthenium-Based Therapeutic BOLD-100
Source: Cancers (Basel). 2022 Dec 21;15(1):28. doi: 10.3390/cancers15010028 (PMC9817855; doi:10.3390/cancers15010028)
Supplement: Supplementary file 1 [file cancers-15-00028-s001.zip › Supplementary Information.xlsx]

## Sheet: Table S1
Table S1: Sensitivity profile of BOLD-100 and cisplatin across the cancer cell line panel
BOLD-100 sensitivity profile						Cisplatin sensitivity profile					Cell Line Information
Cell Line	IC50	AUC	GRmax	GR50		IC50	AUC	GRmax	GR50		Tissue	Subtype	Culture Media
HeLa	NA	1.98793	0.798	414		0.354697	60.5278	-0.675	0.485		Cervix	Cervical Adenocarcinoma	DMEM+10%FBS
HCCC-9810	339.41	1.1632	0.746	NA		9.66225	24.3054	-0.352	7.77		Bile duct	NA	DMEM+10%FBS
SK-HEP-1	664.206	4.06044	0.74	493		23.0173	17.2653	-0.163	28.7		Liver	HCC	DMEM+10%FBS
SK-N-AS	NA	4.12529	0.739	NA		8.70273	26.859	-0.688	7.72		Brain&Nerves	Neuroblastoma	DMEM+10%FBS
HT-1376	NA	1.9104	0.735	NA		18.4626	17.2043	-0.556	14.8		Bladder	mixed	DMEM+10%FBS
BT-483	NA	1.12562	0.673	NA		86.8539	5.59308	-0.0582	38.9		Breast	LA	RPMI1640+20%FBS+10ug/ml insulin
22RV1	NA	3.41778	0.628	314		3.60269	34.8624	-0.582	3.51		Prostate	Prostate Carcinoma	RPMI1640+10%FBS
MS751	NA	3.5381	0.589	NA		19.2864	17.852	-0.698	18.2		Cervix	Cervical Squamous Cell Carcinoma	DMEM+10%FBS
MSTO-211H	261.978	5.61563	0.575	281		6.19603	29.7505	-0.371	7.33		Mesothelioma	Pleural Biphasic Mesothelioma	RPMI1640+10%FBS
Hs-746T	388.828	7.22551	0.524	323		43.6441	8.22724	NA	NA		Stomach	NA	DMEM+10%FBS
SK-UT-1	219.611	10.8383	0.511	259		10.3741	25.3346	-0.306	14.4		Uterus	Uterine Corpus Leiomyosarcoma	DMEM+10%FBS
Raji	237.647	3.8216	0.496	248		1.70405	42.5249	-0.366	1.9		Lymphoma	Burkitt's Lymphoma	RPMI1640+10%FBS
NCI-H1373	278.133	6.95432	0.496	248		9.73491	24.024	-0.0853	8.82		Lung	NSCLC	RPMI1640+10%FBS
SNU-638	279.643	6.48902	0.491	296		11.1444	21.0739	0.0536	12.7		Stomach	NA	RPMI1640+10%FBS
KATOIII	438.338	6.11306	0.487	288		13.9646	15.3108	0.279	11.5		Stomach	NA	IMDM+20%FBS
Hs-578-T	373.249	2.46452	0.481	293		14.4871	20.9767	-0.891	12.3		Breast	TNB	DMEM+10%FBS+10ug/ml insulin
HT-29	232.146	7.02905	0.48	243		29.5134	14.6128	0.0506	32.7		Colon	CMS1	DMEM+10%FBS
MKN74	279.019	4.98259	0.477	290		24.6038	12.9279	0.183	25.3		Stomach	NA	RPMI1640+10%FBS
ME-180	228.837	4.85024	0.462	226		1.56921	43.9876	-0.739	1.89		Cervix	Cervical Squamous Cell Carcinoma	DMEM+10%FBS
PL45	260.973	5.99318	0.446	231		3.79595	30.204	-0.126	3.43		Pancreas	NA	DMEM+10%FBS
SNU-1	266.004	4.33865	0.446	286		3.2123	36.66	NA	NA		Stomach	NA	RPMI1640+10%FBS
BT-474	572.112	11.0316	0.419	248		81.5878	4.20167	0.18	51.8		Breast	LB	DMEM+10%FBS+10ug/ml insulin
UACC-812	558.183	8.04206	0.419	249		30.3914	15.6803	-0.391	14		Breast	LB	Leibivitz's L-15+20%FBS+20ng/ml human EGF
HEC-1-A	217.844	7.62772	0.406	209		59.8495	5.92295	0.336	50.7		Uterus	Endometrial Adenocarcinoma	DMEM+10%FBS
NCI-H2452	284.399	4.65265	0.386	212		60.9928	9.66383	0.133	39.7		Mesothelioma	Pleural Biphasic Mesothelioma	RPMI1640+10%FBS
K-562	180.29	7.05436	0.364	204		7.39501	28.3634	-0.435	9.88		Leukemia	CML	RPMI1640+10%FBS
MCF7	212.731	8.21272	0.361	213		16.4528	21.2924	-0.133	16.8		Breast	LA	MEM+10%FBS+1%sodium pyruvate+1%NEAA+10ug/ml insulin
NUGC-3	189.193	9.0388	0.316	215		0.44402	56.5074	-0.404	0.531		Stomach	NA	RPMI1640+10%FBS
HCC1806	218.859	6.99978	0.273	207		5.93822	30.7004	-0.713	6.83		Breast	TNA	RPMI1640+10%FBS
HGC-27	152.82	10.4094	0.264	190		8.95854	26.378	-0.571	12		Stomach	NA	RPMI1640+10%FBS
GRANTA-519	259.421	4.46643	0.26	188		2.50593	34.5859	-0.51	1.89		Lymphoma	B-Cell Non-Hodgkin's Lymphoma	DMEM+10%FBS
OCUM-1	313.83	8.32428	0.224	180		7.77239	28.2453	-0.651	3.71		Stomach	NA	DMEM+10%FBS
HEC-1-B	71.3502	28.3529	0.221	67.7		28.9986	12.6794	-0.0703	28.4		Uterus	Endometrial Adenocarcinoma	DMEM+10%FBS
NCI-H226	242.093	9.18319	0.21	165		12.6066	21.0469	-0.497	10.3		Mesothelioma	Pleural Epithelioid Mesothelioma	RPMI1640+10%FBS
PA-1	127.866	14.4922	0.174	159		0.831861	51.9708	-0.749	1.34		Ovary	Ovarian Teratocarcinoma	DMEM+10%FBS
AGS	177.011	10.7091	0.157	196		11.2551	24.2932	-0.564	15.8		Stomach	NA	Ham's F12K+10%FBS
HCC1954	225.707	6.58927	0.153	204		13.1844	20.2614	-0.335	12.3		Breast	H	RPMI1640+10%FBS
P3HR-1	181.084	6.91211	0.15	190		8.59791	26.777	-0.0246	11.7		Lymphoma	Burkitt's Lymphoma	RPMI1640+10%FBS
NUGC-4	108.753	17.3634	0.133	106		3.85049	29.5631	-0.0892	3.59		Stomach	NA	RPMI1640+10%FBS
MKN45	120.044	16.9356	0.119	151		4.87124	31.4305	-0.155	6.45		Stomach	NA	RPMI1640+10%FBS
BxPC-3	146.29	10.7223	0.104	165		3.65211	35.9455	-0.756	4.39		Pancreas	NA	RPMI1640+10%FBS
Daoy	106.741	18.5842	0.0889	120		0.620905	55.0605	-0.872	0.833		Brain&Nerves	Medulloblastoma	DMEM+10%FBS
DU-4475	200.482	5.77225	0.0873	188		3.29399	37.0731	-0.905	2.88		Breast	TNA	RPMI1640+10%FBS
Calu-3	219.218	19.8463	0.069	95.5		12.1603	20.9006	-0.0918	4.73		Lung	NSCLC	DMEM+10%FBS
BT-549	167.051	14.769	0.0492	155		12.4092	22.7332	-0.821	11.8		Breast	TNB	RPMI1640+10%FBS+10ug/ml insulin
SW948	402.263	7.45749	0.0188	310		84.6776	2.93181	-0.0594	78.4		Colon	CMS2	DMEM+10%FBS
NCI-H2052	71.6568	24.5222	-0.00285	68.7		7.69687	27.498	-0.29	7.83		Mesothelioma	Pleural Sarcomatoid Mesothelioma	RPMI1640+10%FBS
MEG-01	204.807	5.27228	-0.00433	176		5.21163	31.5585	-0.672	4.14		Leukemia	CML	RPMI1640+10%FBS
KMRC-20	352.623	7.29759	-0.00486	319		2.97004	33.0507	-0.148	2.77		Kidney	Clear Cell Renal Cell Carcinoma	DMEM+10%FBS
BT-20	233.365	6.26639	-0.00508	180		3.31907	36.7769	-0.97	2.87		Breast	TNA	MEM+10%FBS+1%sodium pyruvate+1%NEAA
HuP-T4	29.0362	44.4341	-0.0132	29.9		3.22282	37.4597	-0.578	3.63		Pancreas	NA	DMEM+10%FBS
HCT-116	105.302	19.1481	-0.0218	135		8.47864	26.4583	-0.104	11		Colon	CMS1	McCoy's 5a+10%FBS
CAKI-1	175.451	18.0485	-0.0271	189		5.72838	29.3016	-0.12	7.07		Kidney	Clear Cell Renal Cell Carcinoma	DMEM+10%FBS
A253	81.9602	30.5037	-0.0274	88.4		2.65269	35.8059	-0.0406	3.04		Head&Neck	Salivary Gland Squamous Cell Carcinoma	DMEM+10%FBS
CA46	129.48	12.68	-0.0442	152		1.13566	47.043	-0.346	2		Lymphoma	Burkitt's Lymphoma	RPMI1640+10%FBS
ES-2	129.932	24.4985	-0.0549	159		3.19647	36.3638	-0.21	5.41		Ovary	Ovarian Clear Cell Adenocarcinoma	DMEM+10%FBS
HOS	163.52	19.6828	-0.0561	179		3.16756	37.4029	-0.398	3.98		Bone	Osteosarcoma	DMEM+10%FBS
RBE	97.2541	20.1502	-0.0607	92.1		10.9517	22.3919	-0.00917	9.83		Bile duct	NA	RPMI1640+10%FBS
SNU-216	81.3	23.6337	-0.0692	86		7.66534	27.7911	-0.379	7.94		Stomach	NA	RPMI1640+10%FBS
UM-UC-3	163.791	19.2543	-0.0759	172		2.43246	37.9731	-0.176	2.89		Bladder	basal	DMEM+10%FBS
NCI-N87	74.3542	25.679	-0.077	75.1		6.7531	24.4631	0.125	6.78		Stomach	NA	RPMI1640+10%FBS
MKN1	168.289	11.516	-0.0782	164		5.02499	29.0386	-0.314	5.04		Stomach	NA	RPMI1640+10%FBS
SCH	177.87	10.5739	-0.0882	169		7.85183	27.205	-0.707	7.4		Stomach	NA	RPMI1640+10%FBS
A549	61.8115	35.9209	-0.089	71.9		4.40224	32.8952	-0.229	5.94		Lung	NSCLC	RPMI1640+10%FBS
IGROV-1	32.2225	47.7564	-0.0967	46.4		1.53761	44.5415	-0.21	2.24		Ovary	Ovarian Endometrioid Adenocarcinoma	RPMI1640+10%FBS
SNU-668	137.878	14.8956	-0.105	147		16.7014	19.9529	-0.715	21.3		Stomach	NA	RPMI1640+10%FBS
HCC70	243.587	6.50631	-0.119	157		5.96219	30.6163	-0.996	4.07		Breast	TNA	RPMI1640+10%FBS
huH-1	285.505	11.203	-0.13	245		9.75161	24.4491	-0.149	6.3		Liver	HCC	DMEM+10%FBS
A3-KAW	160.159	8.73207	-0.137	164		0.453821	58.5741	-0.9	0.485		Lymphoma	B-Cell Non-Hodgkin's Lymphoma	RPMI1640+10%FBS
HCC1395	202.859	9.42192	-0.137	145		6.50964	29.7614	-0.868	4.03		Breast	TNB	RPMI1640+10%FBS
SK-OV-3	188.724	19.732	-0.15	173		12.0338	19.6803	0.0108	10.7		Ovary	Ovarian Serous Cystadenocarcinoma	DMEM+10%FBS
RMG-I	208.614	18.2802	-0.16	209		4.99394	29.9489	-0.254	4.8		Ovary	Ovarian Clear Cell Adenocarcinoma	RPMI1640+10%FBS
U251	152.588	21.5399	-0.175	174		2.81166	35.6912	0.0092	3.7		Brain&Nerves	Astrocytoma	RPMI1640+10%FBS
T24	67.8649	34.5382	-0.182	81.1		3.25263	33.8035	NA	NA		Bladder	mixed	DMEM+10%FBS
HT-1080	93.321	30.6819	-0.186	140		2.01569	42.5317	-0.266	4.01		Soft tissue	Fibrosarcoma	DMEM+10%FBS
EFO-27	25.0795	48.2908	-0.187	24.4		5.94521	26.6434	-0.0832	5.95		Ovary	Ovarian Mucinous Adenocarcinoma	RPMI1640+10%FBS
NCI-H2081	359.145	7.80673	-0.199	290		5.40251	30.4804	-0.546	3.1		Lung	SCLC	DMEM/1640(1:1)+10%FBS
NCI-H2009	272.727	12.4848	-0.2	249		34.4933	14.0848	-0.189	28.5		Lung	NSCLC	DMEM/1640(1:1)+10%FBS
LS-411N	185.062	18.3275	-0.201	186		23.4628	16.4108	-0.253	23.6		Colon	CMS1	RPMI1640+10%FBS
KARPAS-299	135.767	11.9043	-0.204	141		2.14578	41.711	-0.897	2.22		Lymphoma	T-Cell Non-Hodgkin's Lymphoma	RPMI1640+10%FBS
LS-180	206.401	17.1899	-0.207	210		17.3475	19.8707	-0.208	18.9		Colon	CMS3	DMEM+10%FBS
U266B1	181.117	6.94436	-0.208	149		18.8346	18.1144	-0.86	14.7		Multiple myeloma	Plasma Cell Myeloma	RPMI1640+10%FBS
ZR-75-1	219.592	7.05031	-0.213	169		22.5842	17.2682	-0.745	11.9		Breast	LA	RPMI1640+10%FBS
DU-145	183.015	18.3927	-0.216	187		1.37092	42.6966	-0.287	1.41		Prostate	Prostate Carcinoma	DMEM+10%FBS
SK-MEL-5	232.896	16.401	-0.217	218		8.41423	27.1426	-0.867	8.04		Skin	NA	DMEM+10%FBS
8305C	169.052	18.3303	-0.226	138		10.8986	22.6229	-0.299	7.6		Thyroid	Anaplastic Thyroid Carcinoma	DMEM+10%FBS
SK-BR-3	39.0616	32.4877	-0.228	34.6		2.73744	38.6849	-0.667	2.32		Breast	H	McCoy's 5a+10%FBS
CAPAN-2	304.681	12.3522	-0.234	194		105.734	3.31792	NA	NA		Pancreas	NA	DMEM+10%FBS
TE-1	68.9455	33.9865	-0.242	70.1		4.42692	31.0291	-0.486	4.69		Esophagus	Esophageal Squamous Cell Carcinoma	RPMI1640+10%FBS
AsPC-1	40.772	41.1594	-0.254	30.6		5.42216	22.5881	0.259	3.74		Pancreas	NA	RPMI1640+10%FBS
LoVo	207.071	17.5029	-0.261	197		10.1602	20.5425	-0.22	9.75		Colon	CMS1	RPMI1640+10%FBS
T47D	140.478	15.9061	-0.27	139		25.3233	17.2399	-0.117	24.1		Breast	LA	RPMI1640+10%FBS+10ug/ml insulin
SNU-719	126.526	16.0142	-0.277	123		24.898	16.5304	-0.386	25.7		Stomach	NA	RPMI1640+10%FBS
A498	199.847	16.218	-0.279	197		9.98562	24.4441	-0.536	10		Kidney	Renal Cell Carcinoma	DMEM+10%FBS
SNU-449	189.311	19.0105	-0.284	211		5.49551	28.3315	-0.147	5.82		Liver	HCC	RPMI1640+10%FBS
COLO-205	104.546	16.7428	-0.289	122		17.1742	21.421	-0.381	26.9		Colon	no subtype	RPMI1640+10%FBS
CAL-120	266.942	12.0586	-0.292	253		29.1657	13.0331	-0.0378	26.2		Breast	TNB	DMEM+10%FBS
CAMA-1	325.823	10.5887	-0.306	223		94.2326	5.16594	0.125	53.5		Breast	LA	DMEM+10%FBS
ACHN	140.023	23.1257	-0.344	137		2.92281	31.728	-0.106	2.8		Kidney	Papillary Renal Cell Carcinoma	DMEM+10%FBS
MES-SA	127.933	25.2359	-0.346	177		1.17162	48.2888	-0.739	1.95		Uterus	Uterine Corpus Sarcoma	DMEM+10%FBS
HCT-15	148.898	21.8467	-0.347	162		11.8147	22.8537	-0.369	11.4		Colon	no subtype	RPMI1640+10%FBS
HuT-78	153.495	9.39576	-0.353	147		0.327236	58.7113	-0.355	0.323		Lymphoma	T-Cell Non-Hodgkin's Lymphoma	RPMI1640+10%FBS
HCC1428	125.686	12.4681	-0.355	91.1		42.9909	9.01072	-0.705	33.9		Breast	LA	RPMI1640+10%FBS
MIA-PaCa-2	70.8897	35.3347	-0.361	88.5		6.51571	29.8501	-0.459	9.58		Pancreas	NA	DMEM+10%FBS
HLF	158.592	21.674	-0.367	200		3.62703	33.6213	-0.11	5.09		Liver	Undifferentiated hepatoma	DMEM+10%FBS
Daudi	144.065	10.4117	-0.372	152		0.812106	50.9013	-0.523	1.05		Lymphoma	Burkitt's Lymphoma	RPMI1640+10%FBS
786-0	151.859	21.0516	-0.374	158		2.06628	40.3924	-0.505	2.21		Kidney	Renal Cell Carcinoma	RPMI1640+10%FBS
SNU-601	70.8955	25.6855	-0.376	68.8		1.90487	38.9132	-0.081	1.77		Stomach	NA	RPMI1640+10%FBS
SNU-C5	87.8103	30.4195	-0.377	79.3		4.05578	29.3765	-0.146	3.65		Colon	unknown subtype	RPMI-1640+10%FBS
143B	119.943	25.8402	-0.39	144		1.63857	44.5537	-0.601	2.45		Bone	Osteosarcoma	DMEM+10%FBS
KG-1	160.082	9.12488	-0.406	134		2.83774	38.6574	-0.97	1.86		Leukemia	AML	RPMI1640+10%FBS
NAMALWA	121.991	13.188	-0.414	136		0.313239	62.6005	-0.795	0.387		Lymphoma	Burkitt's Lymphoma	RPMI1640+10%FBS
KYSE-70	128.582	24.3251	-0.416	134		9.35348	25.6673	-0.559	9.75		Esophagus	Esophageal Squamous Cell Carcinoma	RPMI1640+10%FBS
KHOS/NP	148.887	22.0324	-0.437	195		1.29785	46.6757	-0.311	2.16		Bone	Osteosarcoma	DMEM+10%FBS
NCI-H1299	81.6025	33.2571	-0.443	104		5.77272	31.5591	-0.288	8.16		Lung	NSCLC	RPMI1640+10%FBS
PC-3	154.385	22.9806	-0.458	127		17.6699	17.7632	0.157	11.6		Prostate	Prostate Carcinoma	RPMI1640+10%FBS
HCC38	167.493	11.9619	-0.458	133		15.4907	20.021	-0.85	11.7		Breast	TNB	RPMI1640+10%FBS
SW684	243.065	14.4349	-0.469	150		56.5646	10.5901	-0.0687	19.1		Soft tissue	Fibrosarcoma	DMEM+10%FBS
SJSA-1	128.586	24.5787	-0.478	126		10.4081	22.5072	-0.144	9.98		Bone	Osteosarcoma	RPMI1640+10%FBS
SNU-620	129.552	15.297	-0.483	133		41.9965	9.50281	-0.721	42.6		Stomach	NA	RPMI1640+10%FBS
JHH-7	168.341	19.9936	-0.488	165		11.4645	22.0628	-0.207	10.6		Liver	HCC	DMEM+10%FBS
Hs-852-T	234.829	14.3302	-0.49	215		19.2666	17.9952	-0.717	17.1		Skin	NA	DMEM+10%FBS
SNU-81	73.9483	33.2952	-0.491	72.8		9.12478	23.4258	-0.181	8.91		Colon	unknown subtype	RPMI1640+10%FBS
A375	127.471	24.8409	-0.493	145		2.99878	37.8756	-0.683	4.01		Skin	NA	DMEM+10%FBS
NCI-H1688	373.867	6.46886	-0.507	289		10.7124	23.6972	-0.901	6.32		Lung	SCLC	RPMI1640+10%FBS
MFE-296	259.558	12.1394	-0.521	269		8.90003	25.6513	-0.566	10.5		Uterus	Endometrial Adenocarcinoma	RPMI1640/DMEM+10%FBS
HT-3	237.137	14.1946	-0.525	228		13.8867	21.8871	-0.818	13.1		Cervix	Cervical Carcinoma	DMEM+10%FBS
Hs-695-T	148.291	20.6104	-0.534	122		3.22789	34.4757	-0.904	2.12		Skin	NA	DMEM+10%FBS
RKO	156.544	21.4486	-0.537	207		10.895	24.1705	-0.637	16		Colon	CMS1	DMEM+10%FBS
Calu-1	195.339	17.0378	-0.538	170		21.7919	15.6513	-0.0192	15.4		Lung	NSCLC	DMEM+10%FBS
PC-9	217.079	15.6539	-0.542	198		6.46847	29.4012	-0.647	5.66		Lung	NSCLC	RPMI1640+10%FBS
HPAF-II	90.9693	31.0276	-0.544	82.1		16.6687	17.8805	-0.0581	14.4		Pancreas	NA	DMEM+10%FBS
JEKO-1	131.36	11.9363	-0.549	135		2.47506	40.0672	-0.884	2.73		Lymphoma	B-Cell Non-Hodgkin's Lymphoma	RPMI1640+10%FBS
Mewo	184.436	19.1734	-0.559	181		16.0243	20.0124	-0.682	14.9		Skin	NA	DMEM+10%FBS
WSU-DLCL2	98.1113	17.2821	-0.561	120		1.9432	42.9614	-0.752	3.83		Lymphoma	B-Cell Non-Hodgkin's Lymphoma	RPMI1640+10%FBS
SW1573	80.0583	32.9383	-0.562	75.5		7.85733	25.7886	-0.482	9.06		Lung	NSCLC	DMEM+10%FBS
769-P	97.5732	29.6081	-0.575	103		5.83712	31.1308	-0.417	6.53		Kidney	Clear Cell Renal Cell Carcinoma	RPMI1640+10%FBS
HLE	136.886	23.7072	-0.578	154		3.24989	36.3486	-0.466	4.07		Liver	Undifferentiated hepatoma	DMEM+10%FBS
KP-4	212.384	15.8556	-0.581	229		5.53511	31.1076	-0.549	6.71		Pancreas	NA	DMEM/RPMI1640+10%FBS
SNU-5	74.8633	25.2	-0.596	73.4		1.75239	41.4889	NA	NA		Stomach	NA	IMDM+20%FBS
REH	136.14	11.3405	-0.597	140		0.641698	54.7928	-0.781	0.709		Leukemia	B-Lymphoblastic Leukemia	RPMI1640+10%FBS
SW982	191	17.8384	-0.601	198		6.58856	28.9785	-0.424	7.06		Soft tissue	Synovial Sarcoma	DMEM+10%FBS
KYSE-150	94.8018	30.2174	-0.608	126		12.0884	23.387	-0.00631	19.2		Esophagus	Esophageal Squamous Cell Carcinoma	RPMI1640+10%FBS
COLO-201	108.545	27.6515	-0.609	113		22.8327	16.7899	-0.328	23.1		Colon	unknown subtype	RPMI1640+10%FBS
HCC1937	155.648	12.8227	-0.612	118		21.9751	16.5695	-0.418	12.1		Breast	TNA	RPMI1640+10%FBS
NALM-6	113.193	26.8228	-0.633	137		1.00689	47.9422	-0.103	1.28		Leukemia	B-Lymphoblastic Leukemia	DMEM+10%FBS
G-292-Clone-A141B1	279.39	10.915	-0.647	248		6.49948	27.4043	-0.346	4.12		Bone	Osteosarcoma	DMEM+10%FBS
HCC2218	121.463	16.9511	-0.651	95.8		25.7992	15.4596	-0.747	18.4		Breast	H	RPMI1640+10%FBS
OE19	137.036	23.9129	-0.665	103		24.7876	12.3497	0.00219	18.2		Esophagus	Esophageal Adenocarcinoma	RPMI1640+10%FBS
PLC-PRF-5	218.957	15.3505	-0.669	219		21.0137	17.1441	-0.448	20		Liver	HCC	DMEM+10%FBS
MOLM-13	42.6687	44.3847	-0.686	55.4		0.689092	54.035	-0.766	1.18		Leukemia	AML	RPMI1640+10%FBS
SiHa	139.023	23.1922	-0.687	118		22.0851	16.9698	-0.867	18.1		Cervix	Cervical Squamous Cell Carcinoma	DMEM+10%FBS
A204	65.3639	37.0401	-0.691	82.9		4.17585	34.4766	-0.329	5.3		Soft tissue	Rhabdomyosarcoma	DMEM+10%FBS
CHL-1	145.261	22.323	-0.701	183		5.81501	30.9821	-0.666	10.2		Skin	NA	DMEM+10%FBS
Detroit562	167.718	19.9457	-0.705	164		4.49921	32.2941	-0.488	4.36		Head&Neck	Pharyngeal Squamous Cell Carcinoma	DMEM+10%FBS
AU565	94.7893	28.9621	-0.706	81.8		2.6427	39.1406	-0.953	1.99		Breast	H	RPMI1640+10%FBS
CAL-27	105.187	28.1366	-0.71	119		2.59715	39.7311	-0.838	4.18		Head&Neck	Tongue Squamous Cell Carcinoma	DMEM+10%FBS
SW620	138.693	23.387	-0.711	168		8.23621	26.2818	-0.102	11.6		Colon	CMS1	DMEM+10%FBS
A2780	47.3762	43.0595	-0.712	142		1.54512	45.3731	-0.478	12.6		Ovary	Ovarian Endometrioid Adenocarcinoma	RPMI1640+10%FBS
EFM-192A	212.399	10.9153	-0.717	71.2		32.3926	11.6719	-0.966	18.9		Breast	LB	RPMI1640+20%FBS
OVCAR-8	131.234	24.2352	-0.72	147		10.7908	24.3621	-0.419	13		Ovary	High Grade Ovarian Serous Adenocarcinoma	RPMI1640+10%FBS
OVCAR-3	112.548	26.7982	-0.723	86		5.38582	28.8723	-0.611	4.58		Ovary	High Grade Ovarian Serous Adenocarcinoma	RPMI1640+10%FBS
HuCCT1	137.471	23.4767	-0.724	147		13.3357	22.4484	-0.222	13.8		Bile duct	NA	RPMI1640+10%FBS
RPMI-7951	189.452	17.8262	-0.73	205		2.49947	39.9675	-0.676	2.69		Skin	NA	DMEM+10%FBS
SU8686	165.068	20.3051	-0.737	164		8.76005	25.5387	-0.333	8.04		Pancreas	NA	RPMI1640+10%FBS
OS-RC-2	176.48	19.1234	-0.738	188		4.67362	28.1089	-0.105	4.63		Kidney	Renal Cell Carcinoma	DMEM+10%FBS
NB4	93.0572	17.9075	-0.739	104		0.431917	59.0541	-0.844	0.497		Leukemia	AML	RPMI1640+10%FBS
A2058	184.207	18.5	-0.741	223		4.61543	33.6196	-0.81	7.59		Skin	NA	DMEM+10%FBS
CADO-ES1	65.7357	36.1304	-0.747	92.1		0.88091	51.0183	-0.469	1.1		Bone	Ewing's sarcoma	RPMI1640+10%FBS
PANC-1	121.289	26.0117	-0.748	124		15.822	20.9142	-0.174	14.4		Pancreas	NA	DMEM+10%FBS
Ca-Ski	166.847	19.9761	-0.749	177		7.52305	28.1713	-0.678	8.67		Cervix	Cervical Squamous Cell Carcinoma	RPMI1640+10%FBS
SU-DHL-1	112.192	14.7002	-0.749	124		0.370538	60.5983	-0.854	0.429		Lymphoma	B-Cell Non-Hodgkin's Lymphoma	RPMI1640+10%FBS
C-33-A	160.472	20.9261	-0.758	202		2.53077	39.278	-0.55	3.47		Cervix	Cervical Squamous Cell Carcinoma	DMEM+10%FBS
KYSE-270	70.6627	35.3063	-0.759	80.4		2.71005	39.1965	-0.857	3.37		Esophagus	Esophageal Squamous Cell Carcinoma	RPMI1640+10%FBS
MOLM-16	110.043	15.1461	-0.771	88.3		4.22122	34.3796	-0.975	2.88		Leukemia	AML	RPMI1640+10%FBS
Saos-2	264.165	11.8444	-0.774	231		8.90165	25.7595	-0.618	6.35		Bone	Osteosarcoma	DMEM+10%FBS
SK-MEL-28	251.561	12.9059	-0.777	233		21.2062	17.0101	-0.894	18.7		Skin	NA	DMEM+10%FBS
D-283MED	142.865	23.3866	-0.789	163		1.62463	44.6278	-0.684	1.7		Brain&Nerves	Medulloblastoma	DMEM+10%FBS
SK-N-SH	96.4188	30.035	-0.792	109		1.30574	47.1813	-0.763	1.63		Brain&Nerves	Neuroblastoma	DMEM+10%FBS
SNU-761	65.3348	34.5754	-0.794	51.9		3.87051	34.6659	-0.968	3.04		Liver	HCC	RPMI1640+10%FBS
KARPAS-422	120.962	25.6365	-0.803	132		6.34396	29.9755	-0.818	8.17		Lymphoma	B-Cell Non-Hodgkin's Lymphoma	RPMI1640+10%FBS
RT-112	63.0626	37.4529	-0.803	84.2		7.22733	29.217	-0.763	13.9		Bladder	luminal	DMEM+10%FBS
WSU-NHL	93.4679	30.2905	-0.804	100		3.24594	37.3121	-0.902	3.87		Lymphoma	B-Cell Non-Hodgkin's Lymphoma	RPMI1640+10%FBS
SU-DHL-5	90.1981	18.4602	-0.807	100		0.523753	57.0217	-0.856	0.619		Lymphoma	B-Cell Non-Hodgkin's Lymphoma	RPMI1640+10%FBS
SU-DHL-6	90.1349	18.7095	-0.807	79.7		12.5261	22.3612	-0.873	10.7		Lymphoma	B-Cell Non-Hodgkin's Lymphoma	RPMI1640+10%FBS
AN3-CA	203.104	16.753	-0.82	224		9.36381	25.8094	-0.847	9.67		Uterus	Endometrial Adenocarcinoma	DMEM+10%FBS
CCK-81	184.503	18.2449	-0.824	203		15.883	20.435	-0.725	18.9		Colon	CMS2	DMEM+10%FBS
SU-DHL-8	161.38	8.61512	-0.826	143		0.930284	50.7078	-0.873	0.982		Lymphoma	B-Cell Non-Hodgkin's Lymphoma	RPMI1640+10%FBS
JHH-1	54.1966	40.0897	-0.84	48.9		5.64312	31.2393	-0.961	5.22		Liver	HCC	DMEM+10%FBS
OCI-LY3	119.423	25.8483	-0.842	130		0.371771	60.7407	-0.823	0.443		Lymphoma	B-Cell Non-Hodgkin's Lymphoma	DMEM+10%FBS
SW780	32.5737	49.2612	-0.846	31.9		10.1141	25.0558	-0.582	10.3		Bladder	luminal	DMEM+10%FBS
DoTc2-4510	187.346	17.8959	-0.852	164		11.4664	23.6363	-0.849	8.91		Cervix	Cervical Adenocarcinoma	DMEM+10%FBS
SK-NEP-1	140.426	23.214	-0.852	153		1.91719	42.2345	-0.803	1.88		Kidney	Renal Cell Carcinoma	DMEM+10%FBS
OCI-LY-19	109.438	15.0602	-0.854	101		0.1767	68.4356	-0.977	0.136		Lymphoma	B-Cell Non-Hodgkin's Lymphoma	RPMI1640+10%FBS
SW1783	210.914	16.2557	-0.857	209		8.64508	27.2402	-0.466	6.15		Brain&Nerves	Anaplastic Astrocytoma	DMEM+10%FBS
LS-513	133.628	24.0672	-0.858	105		10.8038	24.7698	-0.813	6.98		Colon	CMS3	RPMI1640+10%FBS
OCI-AML2	118.4	26.012	-0.864	133		1.22915	47.7599	-0.881	1.34		Leukemia	AML	DMEM+10%FBS
JHH-4	153.787	22.261	-0.864	195		1.79649	41.8971	-0.325	1.93		Liver	HCC	DMEM+10%FBS
Hep 3B2_1-7	150.4	21.9678	-0.866	140		12.5284	21.118	-0.414	11.1		Liver	HCC	DMEM+10%FBS
SNU-423	110.721	27.4718	-0.866	97.9		12.2324	23.2805	-0.885	10.5		Liver	HCC	RPMI1640+10%FBS
NCI-H747	123.495	25.2814	-0.867	107		16.4679	20.8506	-0.43	10.8		Colon	no subtype	RPMI1640+10%FBS
MONO-MAC-6	120.902	25.6165	-0.873	117		2.63715	39.2803	-0.935	2.4		Leukemia	AML	RPMI1640+10%FBS
A101D	151.206	21.866	-0.875	158		3.96987	35.2558	-0.886	4.24		Skin	NA	DMEM+10%FBS
5637	127.047	24.7399	-0.878	133		4.18495	33.9964	-0.528	4.57		Bladder	mixed	RPMI1640+10%FBS
NCI-H1395	279.891	10.8856	-0.884	219		7.88704	27.0557	-0.855	4.3		Lung	NSCLC	RPMI1640+10%FBS
HCC1569	150.11	21.7353	-0.888	121		8.00793	21.107	-0.562	5.6		Breast	H	RPMI1640+10%FBS
OCI-LY7	140.005	22.9832	-0.889	137		4.26371	34.4306	-0.888	5.81		Lymphoma	B-Cell Non-Hodgkin's Lymphoma	DMEM+10%FBS
LNCaP-Clone-FGC	166.747	20.2303	-0.893	121		10.0747	25.147	-0.882	5.96		Prostate	Prostate Carcinoma	RPMI1640+10%FBS
MV-4-11	28.1485	51.8836	-0.905	30		0.564851	56.1899	-0.936	0.611		Leukemia	AML	DMEM+10%FBS
L-363	105.719	28.0356	-0.912	114		2.36425	40.7258	-0.909	2.9		Multiple myeloma	Plasma Cell Myeloma	RPMI1640+10%FBS
Toledo	119.709	13.511	-0.912	116		0.633267	54.4109	-0.943	0.548		Lymphoma	B-Cell Non-Hodgkin's Lymphoma	RPMI1640+10%FBS
SCC-25	95.6254	29.8162	-0.915	78		4.63273	33.366	-0.957	3.43		Head&Neck	Tongue Squamous Cell Carcinoma	DMEM/1640(1:1)+10%FBS
NCI-H1876	245.628	13.5332	-0.918	176		2.27897	41.2417	-0.98	0.829		Lung	SCLC	DMEM/1640(1:1)+10%FBS
DOHH-2	81.0777	20.4039	-0.922	83.7		0.316913	61.6231	-0.941	0.294		Lymphoma	B-Cell Non-Hodgkin's Lymphoma	RPMI1640+10%FBS
Malme-3M	266.96	11.6686	-0.924	200		11.3215	23.6548	-0.999	7.85		Skin	NA	DMEM+10%FBS
A673	127.05	24.811	-0.925	130		0.71125	53.3481	-0.868	0.698		Bone	Ewing's sarcoma	DMEM+10%FBS
Jurkat	83.3158	32.3221	-0.932	82.7		0.819985	51.6886	-0.793	0.768		Leukemia	T-Lymphoblastic Leukemia	RPMI1640+10%FBS
HL-60	137.588	23.2955	-0.933	119		2.32259	40.4956	-0.981	2.18		Leukemia	AML	RPMI1640+10%FBS
CCRF-CEM	72.4844	34.8293	-0.934	69		1.07689	49.0536	-0.919	0.969		Leukemia	T-Lymphoblastic Leukemia	RPMI1640+10%FBS
EoL-1-cell	74.7288	34.2797	-0.934	70		0.926126	50.833	-0.96	0.833		Leukemia	AML	RPMI1640+10%FBS
MOLT-4	83.7112	32.234	-0.936	86		0.582064	55.8714	-0.905	0.602		Leukemia	T-Lymphoblastic Leukemia	RPMI1640+10%FBS
LP-1	174.144	19.0865	-0.938	172		20.2401	17.4105	-0.827	19.4		Multiple myeloma	Plasma Cell Myeloma	DMEM+10%FBS
ZR-75-30	185.648	20.3278	-0.938	75.3		20.0162	15.8687	-0.172	5.69		Breast	LB	RPMI1640+10%FBS
RT4	103.543	28.522	-0.939	90		17.8658	19.4332	-0.947	15.1		Bladder	luminal	DMEM+10%FBS
SJRH30	150.848	21.6476	-0.944	142		12.6185	22.6601	-0.92	11.6		Soft tissue	Rhabdomyosarcoma	RPMI1640+10%FBS
Hep-G2	147.738	22.0727	-0.947	121		10.7464	22.9351	-0.461	7.21		Liver	HCC	DMEM+10%FBS
DMS-53	263.679	11.991	-0.954	182		4.3753	34.0391	-0.991	1.8		Lung	SCLC	RPMI1640+10%FBS
HUH-6-clone5	152.015	21.5423	-0.962	127		10.1295	24.9653	-0.873	7.98		Liver	Hepatoblastoma	DMEM+10%FBS
HuH-7	78.8006	33.1618	-0.964	73.5		4.99147	30.5511	-0.778	3.74		Liver	HCC	DMEM+10%FBS
HCC1187	63.0154	28.2466	-0.968	55		6.33888	29.9545	-0.932	5.44		Breast	TNA	RPMI1640+10%FBS
OPM-2	150.353	21.7064	-0.969	134		4.34336	34.0656	-0.977	3.46		Multiple myeloma	Plasma Cell Myeloma	RPMI1640+10%FBS
Caov-3	238.472	13.5788	-0.97	198		7.48443	26.9363	-0.859	4.89		Ovary	High Grade Ovarian Serous Adenocarcinoma	DMEM+10%FBS
ML-2	61.6565	37.7461	-0.971	57.5		1.15842	48.1348	-0.97	1.11		Leukemia	AML	RPMI1640+10%FBS
NOMO-1	114.08	26.3788	-0.972	91.3		3.19011	35.8851	-0.984	2.3		Leukemia	AML	RPMI1640+10%FBS
KMS-11	92.5581	30.425	-0.98	81.7		4.53625	33.5835	-0.986	3.74		Multiple myeloma	Plasma Cell Myeloma	RPMI1640+10%FBS
HCC1143	150.579	13.2758	-0.98	73.6		11.2282	22.7544	-0.986	7.63		Breast	TNA	RPMI1640+10%FBS
DMS-79	286.666	10.4945	-0.982	193		11.0175	22.4681	-0.395	1.5		Lung	SCLC	RPMI1640+10%FBS
EJM	176.476	18.8757	-0.984	152		11.5884	23.4122	-0.972	9.07		Multiple myeloma	Plasma Cell Myeloma	DMEM+10%FBS
AMO-1	114.301	26.6259	-0.988	103		1.91066	42.9709	-0.989	1.5		Multiple myeloma	Plasma Cell Myeloma	RPMI1640+10%FBS
ST486	92.464	18.2581	-0.988	72.8		4.70344	33.2159	-0.99	3.09		Lymphoma	Burkitt's Lymphoma	RPMI1640+10%FBS
THP-1	134.735	23.6364	-0.989	112		1.79908	42.9707	-0.991	1.46		Leukemia	AML	RPMI1640+10%FBS
NCI-H929	89.259	31.2242	-0.99	74.6		2.691	39.156	-0.99	1.84		Multiple myeloma	Plasma Cell Myeloma	RPMI1640+10%FBS
KASUMI-1	25.9445	53.3486	-0.991	17.5		4.33182	34.0834	-0.997	3.14		Leukemia	AML	RPMI1640+10%FBS
NCI-H187	164.43	20.1081	-0.995	130		0.846545	49.4191	-0.948	0.497		Lung	SCLC	RPMI-1640+10%FBS
MOLP-8	99.2574	29.2519	-0.996	76.3		1.49063	44.6828	-0.994	0.775		Multiple myeloma	Plasma Cell Myeloma	RPMI1640+10%FBS
TE-441-T	65.7998	36.9481	-0.997	27.1		3.34276	37.0266	-0.992	1.07		Soft tissue	Rhabdomyosarcoma	DMEM/RPMI1640(1:1)+10%FBS
MM.1R	136.839	23.3933	-0.998	113		1.56533	45.1349	-0.998	1.09		Multiple myeloma	Plasma Cell Myeloma	DMEM+10%FBS
MM1S	132.932	23.913	-0.999	107		2.59324	38.9388	-0.999	2.09		Multiple myeloma	Plasma Cell Myeloma	DMEM+10%FBS
RPMI-8226	107.98	27.6494	-1	75.2		6.86297	29.1331	-0.993	3.08		Multiple myeloma	Plasma Cell Myeloma	RPMI1640+10%FBS
TT	135.966	24.0339	-1	39.8		21.3436	17.4832	-0.984	5.22		Thyroid	Medullary Thyroid Carcinoma	RPMI1640+10%FBS
A704	314.211	9.59222	-0.535	235		14.4002	19.5568	-0.617	8.4		Kidney	Renal Cell Carcinoma	DMEM+10%FBS
CAKI-2	351.51	8.3295	-0.0999	305		9.42622	24.4219	-0.394	7.39		Kidney	Papillary Renal Cell Carcinoma	DMEM+10%FBS
CAPAN-1	46.2297	42.3446	-0.918	17		4.24619	31.8344	-0.487	0.647		Pancreas	NA	DMEM+10%FBS
CMK	69.8706	35.492	-0.878	68.7		0.53548	56.6188	-0.911	0.521		Leukemia	AML	RPMI1640+10%FBS
COLO-829	184.038	22.2982	-0.448	117		8.00731	27.6617	-0.853	5.61		Skin	NA	RPMI1640+10%FBS
COV644	237.168	14.1227	-0.997	113		18.9931	18.0016	-0.999	10.8		Ovary	Ovarian Mucinous Adenocarcinoma	DMEM+10%FBS
HEL-92-1-7	87.2174	31.325	-0.576	95.5		0.39307	59.9024	-0.81	0.435		Leukemia	AML	RPMI-1640+10%FBS
IHH-4	70.3629	36.2283	-0.376	124		1.9104	42.7518	-0.719	3.32		Thyroid	Papillary Thyroid Carcinoma	DMEM/1640(1:1)+10%FBS
JJN-3	144.854	22.3749	-0.916	148		6.49352	29.8923	-0.89	7.36		Multiple myeloma	Plasma Cell Myeloma	DMEM+10%FBS
JVM-2	104.52	28.3075	-0.981	84.6		0.977821	50.0581	-0.95	0.606		Lymphoma	B-Cell Non-Hodgkin's Lymphoma	RPMI1640+10%FBS
JVM-3	82.1084	32.6049	-0.955	81.9		1.11563	48.4912	-0.952	1.01		Leukemia	B-cell prolymphocytic leukemia	RPMI1640+10%FBS
KMRC-3	308.353	9.21719	-0.862	204		18.6596	19.1639	-0.829	3.95		Kidney	Clear Cell Renal Cell Carcinoma	DMEM+10%FBS
KU812	128.486	24.2153	-0.995	93		2.95517	35.9369	-0.986	2.13		Leukemia	CML	RPMI1640+10%FBS
Li-7	87.4686	31.8343	-0.86	84.9		0.958687	45.2175	-0.262	0.855		Liver	HCC	RPMI1640+10%FBS
NOZ	139.764	23.3597	-0.383	155		5.80876	28.308	0.0279	7.27		Bile duct	NA	DMEM+10%FBS
OAW-28	200.718	17.1127	-0.902	143		11.9749	22.0099	-0.609	6.52		Ovary	High Grade Ovarian Serous Adenocarcinoma	DMEM+10%FBS
OCI-AML3	165.646	20.0816	-0.905	182		1.832	43.2663	-0.921	1.88		Leukemia	AML	DMEM+10%FBS
OVCAR-4	85.2139	32.0455	-0.878	72.6		4.19314	33.5327	-0.746	3.47		Ovary	High Grade Ovarian Serous Adenocarcinoma	RPMI1640+10%FBS
OVCAR-5	82.7738	32.2784	-0.269	79.7		3.35636	30.4827	-0.148	3.48		Ovary	High Grade Ovarian Serous Adenocarcinoma	RPMI1640+10%FBS
PEER	134.202	23.6311	-0.938	132		13.2199	22.0722	-0.925	12.9		Leukemia	T-Lymphoblastic Leukemia	DMEM+10%FBS
Pfeiffer	124.897	25.0603	-0.636	127		5.2646	32.0371	-0.858	6.01		Lymphoma	B-Cell Non-Hodgkin's Lymphoma	RPMI1640+10%FBS
RS4-11	61.5802	37.7834	-0.979	54.5		0.75737	53.0159	-0.962	0.623		Leukemia	B-Lymphoblastic Leukemia	RPMI1640+10%FBS
SCC-15	187.158	17.7904	-0.988	97.3		6.71826	28.852	-0.989	1.2		Head&Neck	Tongue Squamous Cell Carcinoma	DMEM/1640(1:1)+10%FBS
SU-DHL-4	74.9894	34.2169	-0.878	78.6		1.69457	44.2858	-0.923	2		Lymphoma	B-Cell Non-Hodgkin's Lymphoma	RPMI1640+10%FBS
SUP-B15	150.498	21.6892	-1	107		1.32232	45.8508	-0.999	0.76		Leukemia	B-Lymphoblastic Leukemia	DMEM+10%FBS
WM-266-4	280.528	10.8483	-0.799	261		11.1771	24.5386	-0.523	8.79		Skin	NA	DMEM+10%FBS
CFPAC-1	306.312	11.5562	0.148	323		5.94739	27.8545	-0.0298	6.61		Pancreas	NA	DMEM+10%FBS
HDQ-P1	282.012	10.4313	-0.239	246		31.6224	12.5283	0.0491	21.5		Breast	TNB	DMEM+10%FBS
J82	182.853	18.7111	-0.661	178		1.47677	42.1208	-0.38	1.33		Bladder	basal	DMEM+10%FBS
KMRC-2	310.366	9.22356	-0.875	233		58.6988	6.78142	-0.66	36		Kidney	Clear Cell Renal Cell Carcinoma	DMEM+10%FBS
RL95-2	136.205	23.7714	-0.787	145		4.02012	34.9328	-0.854	4.25		Uterus	Endometrial Adenocarcinoma	DMEM/RPMI1640(1:1)+10%FBS
SW48	178.32	19.0412	-0.913	172		5.37891	30.8876	-0.545	4.27		Colon	CMS1	DMEM+10%FBS
T84	284.83	11.229	0.0517	270		6.70287	26.7299	-0.157	6.09		Colon	CMS2	DMEM/RPMI1640+10%FBS
TCCSUP	232.567	14.348	-0.693	232		3.51175	32.9052	-0.17	3.07		Bladder	basal	DMEM+10%FBS
U-2-OS	194.91	17.3507	-0.596	204		8.51351	26.3106	-0.663	NA		Bone	Osteosarcoma	DMEM+10%FBS
U-87-MG	161.048	21.7262	0.224	156		5.09812	30.8221	-0.154	NA		Brain&Nerves	Glioblastoma	DMEM+10%FBS
VMRC-RCZ	213.743	16.6123	-0.344	183		11.3704	22.945	-0.482	9.33		Kidney	Renal Cell Carcinoma	DMEM+10%FBS
C32	213.055	17.2615	-0.706	158		3.54186	33.6789	-0.602	2.12		Skin	NA	DMEM+10%FBS
CAL-62	112.806	27.7625	-0.535	168		4.7462	33.1193	-0.26	6.85		Thyroid	Anaplastic Thyroid Carcinoma	DMEM+10%FBS
FADU	196.322	17.8416	-0.182	211		6.40878	28.0309	-0.286	7.81		Head&Neck	Hypopharyngeal Squamous Cell Carcinoma	DMEM+10%FBS
FTC-133	186.638	18.3081	-0.532	189		1.50775	43.7234	-0.727	1.62		Thyroid	Follicular Thyroid Carcinoma	DMEM/1640(1:1)+10%FBS
HEC-265	115.103	26.6426	-0.585	137		7.68198	27.9143	-0.742	9.57		Uterus	Endometrial Adenocarcinoma	DMEM+10%FBS
HT55	291.995	11.0727	-0.0625	294		25.5116	16.2433	-0.182	26.1		Colon	CMS2	DMEM+10%FBS
KMH-2	125.503	25.0458	-0.825	142		7.23394	28.748	-0.848	9.78		Thyroid	Anaplastic Thyroid Carcinoma	DMEM/1640(1:1)+10%FBS
NCI-H508	165.604	20.2554	-0.46	175		25.0938	15.7303	-0.279	27.2		Colon	CMS3	RPMI1640+10%FBS
OSC-19	162.791	20.4519	-0.811	129		8.27759	27.1068	-0.868	6.06		Head&Neck	Tongue Squamous Cell Carcinoma	DMEM/1640(1:1)+10%FBS
PANC-05-04	114.575	25.6277	-0.376	83.2		9.06776	27.5942	-0.468	4.6		Pancreas	NA	RPMI1640+10%FBS
PANC-10-05	139.012	23.8914	-0.577	129		3.3618	35.6485	-0.403	2.8		Pancreas	NA	RPMI1640+10%FBS
PSN1	83.8283	32.2664	-0.468	102		0.522507	56.7004	-0.606	0.821		Pancreas	NA	RPMI-1640+10%FBS
RD-ES	89.9122	31.2876	-0.951	87.9		0.847599	50.0526	-0.902	0.758		Bone	Ewing's sarcoma	RPMI1640+10%FBS
SNU-398	155.673	21.3618	-0.727	173		15.3208	20.6359	-0.691	18.6		Liver	HCC	RPMI1640+10%FBS
SW1353	132.917	25.3484	-0.48	157		5.59149	31.6932	-0.712	6.98		Bone	Chondrosarcoma	DMEM+10%FBS
SW156	287.161	10.4664	-0.346	292		2.81343	36.8416	-0.286	3.21		Kidney	Renal Cell Carcinoma	DMEM+10%FBS
SW579	118.425	27.0702	-0.759	142		3.30664	36.8125	-0.61	3.79		Thyroid	Squamous Cell Thyroid Gland Carcinoma	DMEM+10%FBS
ASH-3	169.904	20.3992	-0.578	209		3.33196	36.9645	-0.771	3.9		Thyroid	Anaplastic Thyroid Carcinoma	DMEM/1640(1:1)+10%FBS
B-CPAP	173.892	17.2104	-0.431	140		8.68528	21.5893	-0.256	7.32		Thyroid	Papillary Thyroid Carcinoma	RPMI1640+10%FBS
CAL-148	210.743	16.5194	-0.967	167		1.62996	43.5222	-0.969	1.11		Breast	TNA	DMEM+10%FBS
EFM-19	64.8984	37.1243	-0.875	44.9		40.8565	9.84452	-0.81	34.2		Breast	LA	RPMI1640+10%FBS
LN-18	133.315	25.3766	-0.487	202		2.66564	39.0602	-0.385	3.84		Brain&Nerves	Glioblastoma	DMEM+10%FBS
OZ	530.444	8.2658	0.277	353		38.8714	10.133	-0.237	29.6		Bile duct	NA	DMEM+10%FBS
RPMI 2650	122.293	26.7185	-0.811	153		7.43372	28.5943	-0.686	8.52		Head&Neck	Nasal Squamous Cell Carcinoma	DMEM+10%FBS
SK-ES-1	88.1951	32.3596	-0.917	96.2		0.414345	58.1792	-0.919	0.392		Bone	Ewing's sarcoma	DMEM+10%FBS
SNU-387	187.679	17.7593	-0.851	164		35.6644	10.6225	-0.501	30.6		Liver	HCC	RPMI1640+10%FBS
SW1417	309.898	12.9299	-0.422	154		29.1279	13.2264	-0.211	11.3		Colon	CMS2	DMEM+10%FBS
SW1990	56.9654	39.1672	-0.384	50.3		3.66875	33.561	-0.348	3.25		Pancreas	NA	DMEM+10%FBS
TF-1	163.38	20.0613	-0.999	104		13.8832	21.202	-0.999	Inf		Leukemia	AML	RPMI1640+10%FBS
A2780cis	129.534	24.4791	-0.712	142		10.928	23.9768	-0.478	12.6		Ovary	Cisplatin resistant sublone	RPMI1640+10%FBS

## Sheet: Table S2
Table S2: Correlation analysis results between BOLD-100/Cisplatin sensitivity profile to the drugs from Genomics of Drug Sensitivity in Cancer (GDSC) database
BOLD-100 (Solid tumors)							BOLD-100 (Liquid tumors)							CISPLATIN (Solid tumors)							CISPLATIN (Liquid tumors)
drug	PATHWAY_NAME	PUTATIVE_TARGET	rho	pval	fdr		drug	PATHWAY_NAME	PUTATIVE_TARGET	rho	pval	fdr		drug	PATHWAY_NAME	PUTATIVE_TARGET	rho	pval	fdr		drug	PATHWAY_NAME	PUTATIVE_TARGET	rho	pval	fdr
AT-7519	Cell cycle	CDK1, CDK2, CDK4, CDK6, CDK9	0.320725	8.54e-06	0.00289779		KRAS (G12C) Inhibitor-12	ERK MAPK signaling	KRAS (G12C)	0.657576	1.86e-06	0.000698		Cisplatin	DNA replication	DNA crosslinker	0.667527	3.67e-27	1.54e-24		Epirubicin	DNA replication	Anthracycline	0.791568	9.57e-11	1.41e-08
Bleomycin	DNA replication	dsDNA break induction	0.316245	1.6e-05	0.00289779		ULK1_4989	Other, kinases	ULK1	0.639789	3.96e-06	0.000698		Camptothecin	DNA replication	TOP1	0.547032	3.19e-16	6.68e-14		Talazoparib	Genome integrity	PARP1, PARP2	0.77619	3.36e-12	1.48e-09
Thapsigargin	Other	SERCA	0.31383	2.08e-05	0.00289779		VSP34_8731	Other	VSP34	0.635046	4.83e-06	0.000698		Mitoxantrone	DNA replication	NA	0.51559	5.34e-13	7.45e-11		PARP_9482	Genome integrity	PARP1, PARP2, PARP5a	0.756168	9.06e-11	1.41e-08
FMK	Other, kinases	RSK	0.310291	4.64e-05	0.00326979		Vincristine	Mitosis	NA	0.62556	7.15e-06	0.000698		Topotecan	DNA replication	NA	0.509108	1.16e-12	1.21e-10		PARP_0108	Genome integrity	PARP1, PARP2, PARP6	0.747057	1.33e-10	1.46e-08
Bosutinib	Other, kinases	SRC, ABL, TEC	0.290523	4.69e-05	0.00326979		Carmustine	DNA replication	NA	0.621607	8.4e-06	0.000698		Irinotecan	DNA replication	TOP1	0.47307	7.11e-12	5.94e-10		Camptothecin	DNA replication	TOP1	0.728941	4.24e-09	3.74e-07
5-Fluorouracil	Other	Antimetabolite (DNA & RNA)	0.290136	4.19e-05	0.00326979		CDK9_5038	Cell cycle	CDK9	0.618577	9.49e-06	0.000698		PARP_0108	Genome integrity	PARP1, PARP2, PARP6	0.46492	8.53e-12	5.94e-10		Irinotecan	DNA replication	TOP1	0.69898	3.29e-08	2.42e-06
PHA-793887	Cell cycle	CDK2, CDK7, CDK5	0.289216	5.84e-05	0.00348566		IRAK4_4710	Other, kinases	IRAK4	0.597497	2.17e-05	0.00119525		Teniposide	DNA replication	NA	0.462414	1.93e-10	9.07e-09		Teniposide	DNA replication	NA	0.694335	1.22e-07	5.4e-06
Shikonin	Other	not defined	0.287242	8.25e-05	0.00430817		CDK9_5576	Cell cycle	CDK9	0.58946	2.93e-05	0.00124583		Epirubicin	DNA replication	Anthracycline	0.451021	1.66e-10	9.07e-09		Mitoxantrone	DNA replication	NA	0.684058	2.22e-07	8.88e-06
Elesclomol	Protein stability and degradation	HSP90	0.277928	0.00011	0.00510368		Uprosertib	PI3K/MTOR signaling	AKT1, AKT2, AKT3	0.583804	1.93e-05	0.00119525		Mitomycin-C	DNA replication	DNA crosslinker	0.435802	3.29e-10	1.38e-08		Mitomycin-C	DNA replication	DNA crosslinker	0.681152	5.21e-08	3.28e-06
Doxorubicin	DNA replication	Anthracycline	0.271325	0.000132	0.005514		Dinaciclib	Cell cycle	CDK1, CDK2, CDK5, CDK9	0.58274	3.76e-05	0.00124583		Gemcitabine	DNA replication	Pyrimidine antimetabolite	0.428688	1.95e-10	9.07e-09		Topotecan	DNA replication	NA	0.675231	3.62e-07	1.23e-05
Dacinostat	Chromatin histone acetylation	HDAC1	0.270403	0.000216	0.00821764		Acetalax	Unclassified	NA	0.582082	3.85e-05	0.00124583		PARP_9482	Genome integrity	PARP1, PARP2, PARP5a	0.425041	6.52e-10	2.27e-08		CX-5461	Other	RNA Polymerase 1	0.658776	2.66e-07	9.79e-06
Vinorelbine	Mitosis	Microtubule destabiliser	0.260222	0.000241	0.00839921		AZD5363	Other, kinases	AKT1, AKT2, AKT3, ROCK2	0.580237	4.12e-05	0.00124583		Talazoparib	Genome integrity	PARP1, PARP2	0.420632	5.59e-10	2.13e-08		Doxorubicin	DNA replication	Anthracycline	0.644542	6.28e-08	3.46e-06
							Entospletinib	Other, kinases	SYK	0.576812	4.66e-05	0.00126829		UNC1215	Chromatin other	L3MBTL3	0.417215	2.85e-09	8.5e-08		Cisplatin	DNA replication	DNA crosslinker	0.640524	8.05e-08	3.94e-06
							Alpelisib	PI3K/MTOR signaling	PI3Kalpha	0.564807	3.97e-05	0.00124583		Vismodegib	Other	SMO	0.415417	1.16e-09	3.73e-08		Oxaliplatin	DNA replication	DNA alkylating agent	0.604863	5.28e-06	0.000137
							AZ960	Other, kinases	JAK2, JAK3	0.559947	8.42e-05	0.00189673		Bleomycin (50 uM)	DNA replication	dsDNA break induction	0.403125	5.13e-09	1.43e-07		Bleomycin (10 uM)	DNA replication	dsDNA break induction	0.588695	3.54e-06	0.000112
							Taselisib	PI3K/MTOR signaling	PI3K (beta sparing)	0.559162	4.89e-05	0.00126829		SN-38	DNA replication	TOP1	0.399013	5.79e-09	1.51e-07		PAC-1	Apoptosis regulation	Procaspase-3, Procaspase-7	0.588475	6.97e-06	0.000169
							IGF1R_3801	IGF1R signaling	IGFR1	0.556307	0.000115	0.00241825		Telomerase Inhibitor IX	Genome integrity	Telomerase	0.397719	2.7e-08	5.95e-07		Bleomycin (50 uM)	DNA replication	dsDNA break induction	0.585389	4.14e-06	0.000122
							GNE-317	PI3K/MTOR signaling	PI3Kalpha	0.543199	0.000176	0.00311027		Lenalidomide	Protein stability and degradation	CRBN	0.384123	2.51e-08	5.95e-07		Etoposide	DNA replication	TOP2	0.582624	7.27e-06	0.000169
							Staurosporine	RTK signaling	Broad spectrum kinase inhibitor	0.539657	0.000165	0.00311027		Ruxolitinib	Other, kinases	JAK1, JAK2	0.380035	2.63e-08	5.95e-07		PARP_9495	Genome integrity	PARP1, PARP2, PARP7	0.581197	5.04e-06	0.000137
							PI3Ka_4409	PI3K/MTOR signaling	PI3Kalpha, PI3Kdelta	0.533981	4.24e-05	0.00124583		Venotoclax	Apoptosis regulation	BCL-2 selective	0.374471	8.75e-08	1.83e-06		Niraparib	Genome integrity	PARP1, PARP2	0.566667	4.95e-05	0.0010393
							Afuresertib	PI3K/MTOR signaling	AKT1, AKT2, AKT3	0.532543	0.000208	0.00338969		Etoposide	DNA replication	TOP2	0.368657	1.54e-07	3.07e-06		Leflunomide	DNA replication	Pyrimidine synthesis inhibitor	0.564954	5.28e-05	0.0010576
							Olaparib	Genome integrity	PARP1, PARP2	0.529686	3.02e-05	0.00124583		PFI-3	Chromatin other	SMARCA2, SMARCA4, PB1	0.365471	8.87e-07	1.12e-05		Embelin	Apoptosis regulation	XIAP	0.559568	2.39e-05	0.000528
							Buparlisib	PI3K/MTOR signaling	PI3Kalpha, PI3Kdelta, PI3Kbeta, PI3Kgamma	0.529513	0.000228	0.00355973		AZD7969	WNT signaling	GSK3B	0.358553	3.78e-07	6.59e-06		Bleomycin	DNA replication	dsDNA break induction	0.537041	6.94e-05	0.00133027
							AZD8835	PI3K/MTOR signaling	PI3Kalpha, PI3Kdelta	0.519497	7.27e-05	0.00178009		Rucaparib	Genome integrity	PARP1, PARP2	0.354836	3.34e-07	6.35e-06		Tenovin-6	Chromatin histone acetylation	SIRT	0.51448	0.000112	0.00206475
							JAK_8517	Other, kinases	JAK1, JAK2	0.519104	0.000315	0.00433893		Bleomycin (10 uM)	DNA replication	dsDNA break induction	0.352754	4.24e-07	7.09e-06		Dactinomycin	Other	NA	0.505102	0.000251	0.00409647
							Pyridostatin	DNA replication	G-quadruplex stabiliser	0.512385	0.000385	0.00500009		SGC0946	Chromatin histone methylation	DOT1L	0.352051	8.32e-07	1.12e-05		OSU-03012	Metabolism	PDK1 (PDPK1)	0.500888	0.000212	0.00358847
							Capivasertib	PI3K/MTOR signaling	AKT	0.506288	8.6e-05	0.00189673		Wee1 Inhibitor	Cell cycle	WEE1, CHEK1	0.351291	3.63e-07	6.59e-06		Sunitinib	RTK signaling	PDGFR, KIT, VEGFR, FLT3, RET, CSF1R	0.49042	0.0003	0.00472188
							AZD7969	WNT signaling	GSK3B	0.495559	0.000169	0.00311027		TTK_3146	Mitosis	TTK	0.350441	6.7e-07	1.01e-05		PCI-34051	Chromatin histone acetylation	HDAC8, HDAC6, HDAC1	0.485375	0.000726	0.00970226
							TTK_3146	Mitosis	TTK	0.495026	0.000172	0.00311027		Venetoclax	Apoptosis regulation	BCL2	0.348955	1.21e-06	1.4e-05		Nutlin-3a (-)	p53 pathway	MDM2	0.480178	0.00018	0.00318024
							Y-39983	Cytoskeleton	ROCK	0.492629	0.000332	0.00443318		XMD14-99	Other, kinases	ALK, CDK7, LTK, others	0.345223	7.71e-07	1.07e-05		WZ-1-84	Other, kinases	BMX	0.462857	0.000713	0.00970226
							Ipatasertib	PI3K/MTOR signaling	AKT1, AKT, AKT3	0.487088	0.000799	0.00903121		VNLG/124	Chromatin histone acetylation	HDAC,RAR	0.345207	8.81e-07	1.12e-05		Pelitinib	EGFR signaling	EGFR	0.461448	0.000654	0.00930175
							Dactinomycin	Other	NA	0.48502	0.000555	0.00644458		AZD5438	Cell cycle	CDK2	0.344373	6.77e-07	1.01e-05		Pemetrexed	DNA replication	TYMS	0.4594	0.000791	0.00996336
							AZD8186	PI3K/MTOR signaling	PI3Kbeta, PI3Kdelta	0.483732	0.000191	0.00323167		Axitinib	RTK signaling	PDGFR, KIT, VEGFR	0.343735	7.12e-07	1.03e-05		SN-38	DNA replication	TOP1	0.447433	0.000484	0.00735627
							Veliparib	Genome integrity	PARP1, PARP2	0.477649	0.000234	0.00355973		Cytarabine	Other	Antimetabolite	0.343089	6.58e-07	1.01e-05		Olaparib	Genome integrity	PARP1, PARP2	0.438164	0.000652	0.00930175
							PF-562271	Cytoskeleton	FAK, FAK2	0.476018	0.000482	0.00587499		HG-5-113-01	Other	LOK, LTK, TRCB, ABL(T315I)	0.342769	0.000421	0.00139645		Methotrexate	DNA replication	Antimetabolite	0.436637	0.000767	0.00995074
							Midostaurin	Other	PKC, PPK, FLT1, c-FGR, others	0.475294	0.000493	0.00587499		AZ20	Genome integrity	ATR	0.340392	1.05e-06	1.26e-05
							Motesanib	RTK signaling	VEGFR, RET, KIT, PDGFR	0.474163	0.000263	0.00386579		Veliparib	Genome integrity	PARP1, PARP2	0.340323	9.93e-07	1.22e-05
							AZD5438	Cell cycle	CDK2	0.467786	0.000285	0.00405899		ICL1100013	Other	N-myristoyltransferase 1/2	0.3403	1.28e-06	1.41e-05
							Palbociclib	Cell cycle	CDK4, CDK6	0.458647	0.000435	0.00548651		ETP-45835	Other, kinases	MNK1, MNK2	0.338785	1.27e-06	1.41e-05
														Sphingosine Kinase 1 Inhibitor II	Other, kinases	Sphingosine Kinase	0.334345	1.89e-06	1.88e-05
														Bosutinib	Other, kinases	SRC, ABL, TEC	0.334145	1.5e-06	1.57e-05
														Olaparib	Genome integrity	PARP1, PARP2	0.33362	1.38e-06	1.48e-05
														STF-62247	Other	Autophagy inducer	0.333232	2.19e-06	2.08e-05
														JNK Inhibitor VIII	JNK and p38 signaling	JNK	0.332292	1.95e-06	1.9e-05
														Doxorubicin	DNA replication	Anthracycline	0.330804	1.62e-06	1.65e-05
														NU7441	Genome integrity	DNAPK	0.329381	2.29e-06	2.12e-05
														Tivozanib	RTK signaling	VEGFR1, VEGFR2, VEGFR3	0.327375	2.99e-06	2.72e-05
														MCT1_6447	Cell cycle	MCT1	0.325988	5.95e-06	4.69e-05
														XMD11-85h	Other, kinases	BRSK2, FLT4, MARK4, PRKCD, RET, SRPK1	0.325836	0.000783	0.00222705
														Selisistat	Chromatin histone acetylation	SIRT1	0.32569	3.8e-06	3.31e-05
														KIN001-270	Cell cycle	CDK9	0.321928	4.45e-06	3.71e-05
														YK-4-279	Other	RNA helicase A	0.32187	3.55e-06	3.16e-05
														FEN1_3940	Genome integrity	FEN1	0.319258	6.74e-06	5.22e-05
														FMK	Other, kinases	RSK	0.318478	1.95e-05	0.000128
														AZD6738	Genome integrity	ATR	0.318329	4.35e-06	3.71e-05
														Nilotinib	ABL signaling	ABL	0.31778	4.53e-06	3.71e-05
														TW 37	Apoptosis regulation	BCL2, BCL-XL, MCL1	0.317175	5.91e-06	4.69e-05
														SL0101	Other, kinases	RSK, AURKB, PIM1, PIM3	0.312998	1.04e-05	7.5e-05
														Linifanib	RTK signaling	VEGFR1, VEGFR2, VEGFR3, CSF1R, FLT3, KIT	0.312666	8.58e-06	6.46e-05
														PF-4708671	PI3K/MTOR signaling	S6K1	0.311017	8.65e-06	6.46e-05
														Motesanib	RTK signaling	VEGFR, RET, KIT, PDGFR	0.308119	1.06e-05	7.5e-05
														T0901317	Other	LXR, FXR	0.307489	1.29e-05	8.86e-05
														Foretinib	RTK signaling	MET, KDR, TIE2, VEGFR3/FLT4, RON, PDGFR, FGFR1, EGFR	0.305712	1.02e-05	7.47e-05
														Gefitinib	EGFR signaling	EGFR	0.304689	1.15e-05	8.02e-05
														XMD15-27	Other, kinases	CAMK2	0.304339	1.52e-05	0.000103
														Methotrexate	DNA replication	Antimetabolite	0.301423	1.59e-05	0.000106
														Piperlongumine	Other	Induces reactive oxygen species	0.30093	2.11e-05	0.000134
														GSK269962A	Cytoskeleton	ROCK1, ROCK2	0.29917	2.05e-05	0.000132
														CDK9_5576	Cell cycle	CDK9	0.298397	7.01e-05	0.000353
														GSK429286A	Cytoskeleton	ROCK1, ROCK2	0.297697	2.49e-05	0.000155
														LJI308	PI3K/MTOR signaling	RSK2, RSK1, RSK3	0.297238	4.84e-05	0.000262
														AZD6094	RTK signaling	MET	0.294619	3.05e-05	0.000182
														EPZ004777	Chromatin histone methylation	DOT1L	0.294305	4.14e-05	0.000237
														Temozolomide	DNA replication	DNA alkylating agent	0.291784	2.76e-05	0.00017
														Bicalutamide	Hormone-related	AR	0.290634	2.98e-05	0.000181
														Vinblastine	Mitosis	Microtubule destabiliser	0.289792	3.15e-05	0.000186
														IOX2	Other	EGLN1	0.288943	4.39e-05	0.000245
														MIRA-1	p53 pathway	TP53	0.288938	7.99e-05	0.000393
														MCT4_1422	Other	MCT4	0.288902	5.05e-05	0.000267
														BX795	Other, kinases	TBK1, PDK1 (PDPK1), IKK, AURKB, AURKC	0.287142	4.1e-05	0.000237
														QL-XI-92	Cytoskeleton	DDR1	0.286451	4.91e-05	0.000263
														MK-8776	Cell cycle	CHEK1, CHEK2, CDK2	0.286133	9.01e-05	0.000428
														Pevonedistat	Other	NAE	0.285324	4.61e-05	0.000254
														Sabutoclax	Apoptosis regulation	BCL2, BCL-XL, BFL1, MCL1	0.284971	0.000158	0.000661
														AZD7762	Cell cycle	CHEK1, CHEK2	0.284817	4.36e-05	0.000245
														Savolitinib	RTK signaling	MET	0.284372	0.0001	0.000459
														Dactinomycin	Other	NA	0.283837	8.26e-05	0.000402
														Oxaliplatin	DNA replication	DNA alkylating agent	0.2838	7.58e-05	0.000377
														VX-702	JNK and p38 signaling	p38	0.28224	6.4e-05	0.000326
														Podophyllotoxin bromide	Unclassified	NA	0.281878	0.000188	0.000749
														Pyridostatin	DNA replication	G-quadruplex stabiliser	0.281252	0.00012	0.000533
														PLX-4720	ERK MAPK signaling	BRAF	0.281031	5.55e-05	0.000288
														BMS-345541	Other, kinases	IKK1, IKK2	0.280257	5.59e-05	0.000288
														rTRAIL	Apoptosis regulation	TRAIL receptor agonist	0.278911	8.57e-05	0.000412
														Leflunomide	DNA replication	Pyrimidine synthesis inhibitor	0.278214	0.00022	0.00085
														PCI-34051	Chromatin histone acetylation	HDAC8, HDAC6, HDAC1	0.277183	0.000242	0.000929
														eEF2K Inhibitor, A-484954	Other, kinases	eEF2K	0.277024	9.22e-05	0.000433
														Daporinad	Metabolism	NAMPT	0.273718	0.000138	0.000596
														PARP_9495	Genome integrity	PARP1, PARP2, PARP7	0.273217	0.000111	0.000506
														Elesclomol	Protein stability and degradation	HSP90	0.272113	0.000114	0.000513
														Dactolisib	PI3K/MTOR signaling	PI3K (class 1), MTORC1, MTORC2	0.271823	9.88e-05	0.000459
														Y-39983	Cytoskeleton	ROCK	0.271798	0.000121	0.000533
														Erlotinib	EGFR signaling	EGFR	0.270104	0.000171	0.000707
														Nutlin-3a (-)	p53 pathway	MDM2	0.268156	0.000123	0.000538
														CX-5461	Other	RNA Polymerase 1	0.26758	0.000175	0.000714
														Niraparib	Genome integrity	PARP1, PARP2	0.266896	0.000401	0.00136389
														VE-822	Genome integrity	ATR	0.266184	0.000433	0.00140418
														Doramapimod	JNK and p38 signaling	p38, JNK2	0.265939	0.000153	0.000644
														RO-3306	Cell cycle	CDK1	0.265817	0.000148	0.000631
														Temsirolimus	PI3K/MTOR signaling	MTOR	0.265575	0.000197	0.000771
														Zoledronate	Unclassified	NA	0.26544	0.00045	0.00140425
														CCT007093	Cell cycle	PPM1D	0.264189	0.000176	0.000714
														GW-2580	RTK signaling	CSF1R	0.263523	0.000197	0.000771
														KRAS (G12C) Inhibitor-12	ERK MAPK signaling	KRAS (G12C)	0.262196	0.000532	0.00159859
														GSK2606414	Metabolism	PERK	0.26211	0.000555	0.00165616
														GSK650394	Other, kinases	SGK2, SGK3	0.261784	0.000296	0.00109329
														MIM1	Apoptosis regulation	MCL-1	0.261107	0.000188	0.000749
														Zibotentan	Other	Endothelin-1 receptor (EDNRA)	0.259595	0.000248	0.000941
														UNC0642	Chromatin histone methylation	G9a(EHMT2), GLP(EHMT1)	0.259403	0.000437	0.00140418
														AZ960	Other, kinases	JAK2, JAK3	0.258752	0.00061	0.00176945
														AZD3759	EGFR signaling	EGFR	0.258725	0.000406	0.00136431
														Bleomycin	DNA replication	dsDNA break induction	0.258625	0.000365	0.00130232
														ARRY-520	Mitosis	KIF11	0.258321	0.000287	0.00106947
														MK-1775	Cell cycle	WEE1, PLK1	0.257942	0.000365	0.00130232
														CZC24832	PI3K/MTOR signaling	PI3Kgamma	0.257009	0.00069	0.00199025
														BAY-61-3606	Other, kinases	SYK	0.256984	0.000371	0.00130232
														BDP-00009066	Cytoskeleton	MRCKB_HUMAN	0.256767	0.000467	0.00144619
														Epothilone B	Mitosis	Microtubule stabiliser	0.25662	0.000365	0.00130232
														(5Z)-7-Oxozeaenol	Other, kinases	TAK1	0.256566	0.000408	0.00136431
														AMG-319	PI3K/MTOR signaling	PI3K (beta sparing)	0.255912	0.000489	0.0014909
														GSK591	Chromatin histone methylation	PMRT5	0.255868	0.000508	0.00153842
														EPZ5676	Chromatin histone methylation	DOT1L	0.255538	0.000401	0.00136389
														CCT-018159	Protein stability and degradation	HSP90	0.255016	0.000321	0.00117633
														Luminespib	Protein stability and degradation	HSP90	0.253952	0.000275	0.00103571
														Staurosporine	RTK signaling	Broad spectrum kinase inhibitor	0.25279	0.000482	0.00148156
														KIN001-236	RTK signaling	Angiopoietin-1 receptor	0.252569	0.000368	0.00130232
														GSK1070916	Mitosis	AURKA, AURKC	0.251758	0.000586	0.00173774
														Pemetrexed	DNA replication	TYMS	0.250581	0.00044	0.00140418
														AZD2014	PI3K/MTOR signaling	mTORC1, mTORC2	0.249567	0.000391	0.00135239
														ZM447439	Mitosis	AURKA, AURKB	0.24908	0.000389	0.00135239
														BX-912	Metabolism	PDK1 (PDPK1)	0.249007	0.000448	0.00140425
														Cetuximab	EGFR signaling	EGFR	0.248739	0.000814	0.002299
														Serdemetan	p53 pathway	MDM2	0.248508	0.000445	0.00140425
														KU-55933	Genome integrity	ATM	0.247364	0.000428	0.00140418
														AGI-6780	Metabolism	IDH2(R140Q)	0.24576	0.000437	0.00140418
														Vincristine	Mitosis	NA	0.245465	0.00129664	0.00345219
														Nelarabine	DNA replication	NA	0.245091	0.00123404	0.00334953
														Eg5_9814	Other	KSP11	0.244769	0.00125305	0.0033792
														MetAP2 Inhibitor, A832234	Other	MetAP2	0.244637	0.000606	0.00176945
														Carmustine	DNA replication	NA	0.242722	0.00138051	0.00362928
														XAV939	WNT signaling	TNKS1, TNKS2	0.242037	0.000592	0.00174157
														FR-180204	ERK MAPK signaling	ERK1, ERK2	0.240692	0.0007	0.00200516
														IGFR_3801	IGF1R signaling	IGFR1	0.23899	0.00087	0.00243981
														BIBR-1532	Genome integrity	TERT	0.238298	0.00119758	0.00327181
														CDK9_5038	Cell cycle	CDK9	0.237112	0.00173734	0.00442811
														VE821	Genome integrity	ATR	0.236279	0.00140673	0.00367508
														Cyclophosphamide	DNA replication	Alkylating agent	0.236194	0.00132729	0.00351144
														WHI-P97	Other, kinases	JAK3	0.233407	0.0010239	0.00285326
														Ispinesib Mesylate	Mitosis	KSP	0.233255	0.00103192	0.00285658
														KIN001-260	Other, kinases	IKKB	0.23264	0.00106496	0.00292865
														RVX-208	Chromatin other	BRD4	0.227617	0.00275307	0.00646506
														LFM-A13	Other, kinases	BTK	0.227591	0.00158873	0.00408409
														Brivanib, BMS-540215	RTK signaling	VEGFR, PDGFR	0.227497	0.00142212	0.00369222
														AZD1332	RTK signaling	NTRK1, NTRK2, NTRK3	0.227477	0.00126864	0.00339931
														Gallibiscoquinazole	Unclassified	NA	0.227451	0.00277332	0.00647625
														TANK_1366	Genome integrity	Tankyrase 1/2 (PARP5a, PARP5b)	0.226369	0.0015926	0.00408409
														QS11	Other	ARFGAP1	0.225651	0.00179642	0.00452352
														GSK2578215A	Other, kinases	LRRK2	0.224678	0.00229397	0.00560749
														IWP-2	WNT signaling	PORCN	0.224007	0.00313652	0.00708683
														JAK1_8709	Other, kinases	JAK1	0.223028	0.00327377	0.00735719
														WZ4003	Other, kinases	NUAK1, NUAK2	0.222701	0.00341483	0.00763314
														IPA-3	Cytoskeleton	PAK1	0.221682	0.00217205	0.0053723
														CAP-232, TT-232, TLN-232	Metabolism	Glycolysis	0.221513	0.00196208	0.00491107
														AGI-5198	Metabolism	IDH1 (R132H)	0.221306	0.00267923	0.00632723
														Sorafenib	RTK signaling	PDGFR, KIT, VEGFR, RAF	0.220397	0.00224632	0.0055233
														PD173074	RTK signaling	FGFR1, FGFR2, FGFR3	0.219446	0.00179544	0.00452352
														Buparlisib	PI3K/MTOR signaling	PI3Kalpha, PI3Kdelta, PI3Kbeta, PI3Kgamma	0.219331	0.00293118	0.00673206
														Genentech Cpd 10	Mitosis	AURKA, AURKB	0.218437	0.0021562	0.00536484
														LDN-193189	Other	BMP	0.217138	0.00241936	0.00581203
														TAK-715	JNK and p38 signaling	p38alpha, p38beta	0.217134	0.00235675	0.00572745
														TL-1-85	Other, kinases	TAK	0.216111	0.00241041	0.00581203
														NSC-87877	Other	SHP-1 (PTPN6), SHP-2 (PTPN11)	0.214224	0.0029982	0.00684835
														JAK3_7406	Other, kinases	JAK3	0.213968	0.00288195	0.00665555
														Navitoclax	Apoptosis regulation	BCL2, BCL-XL, BCL-W	0.212981	0.00246219	0.00588112
														Tretinoin	Other	Retinoic acid	0.21275	0.00261905	0.00622025
														Lestaurtinib	Other, kinases	FLT3, JAK2, NTRK1, NTRK2, NTRK3	0.210228	0.0030256	0.00687337
														Vorinostat	Chromatin histone acetylation	HDAC inhibitor Class I, IIa, IIb, IV	0.210205	0.00281212	0.00653036
														kb NB 142-70	Other, kinases	PKD	0.208647	0.00350555	0.00775301
														NG-25	Other, kinases	TAK1, MAP4K2	0.208152	0.00349977	0.00775301
														Quizartinib	RTK signaling	FLT3	0.207993	0.00352541	0.00775589
														JAK1_3715	Other, kinases	JAK1	0.205989	0.00395758	0.00861599
														BIX02189	ERK MAPK signaling	MEK5, ERK5	0.205988	0.00386442	0.00845722
														SNX-2112	Protein stability and degradation	HSP90	0.205573	0.00413003	0.00894484
														SB52334	Other, kinases	ALK5	0.203729	0.00438258	0.00944287
														CI-1040	ERK MAPK signaling	MEK1, MEK2	0.203358	0.00456131	0.00977757

## Sheet: Table S3
Table S3: Linear regression result between possible confounding variables and BOLD-100 sensitivity profile across cell line panel
Variable	Solid cancers (n = 248)	Liquid cancers (n = 68)
Doubling time	0.83	0.19
Gender	0.87	0.41
Age	0.16	0.17
Mutation rate	0.29	0.41
MSI status	0.67	0.19
Growth property (Adherent vs. semi-adherent)	0.73	NA
Growth property (Adherent vs. suspension)	0.66	NA
Culture Medium (RPMI + FBS vs. DMEM + FBS)	0.00058	0.043

## Sheet: Table S4
Table S4: Multiple regression results between BOLD-100 sensitivity profile and various genomic modalities from Cancer Cell Line Encyclopedia (CCLE)
CCLE gene expression vs. BOLD-100 IC50				CCLE mutation vs. BOLD-100 IC50				CCLE metabolomics vs. BOLD-100 IC50				CCLE RPPA vs. BOLD-100 IC50
Gene	p-value	FDR		Gene	p-value	FDR		Metabolite	p-value	FDR		Protein	pVal	FDR
RPL6	1.78e-06	0.0111851		CREBBP	0.00475906	0.734395		tryptophan	0.0115357	0.97349		beta-Catenin	0.00302029	0.340743
SLC7A11	1.91e-06	0.0111851		ZFP36L1	0.00574567	0.734395		6-phosphogluconate	0.0174947	0.97349		Notch1	0.00383346	0.340743
SPTA1	3.02e-06	0.0111851		PLXNA1	0.00666512	0.734395		methionine	0.0345247	0.97349		Collagen_VI	0.00477678	0.340743
SLC7A11-AS1	3.05e-06	0.0111851		SMARCB1	0.00798531	0.734395		aconitate	0.0425407	0.97349		XBP1_Caution	0.0126229	0.481477
RPL23AP42	3.35e-06	0.0111851		EEF1A1	0.00834807	0.734395		C18:0 CE	0.0482702	0.97349		C-Raf_pS338	0.0126861	0.481477
BHMT2	6.33e-06	0.0153263		BCL11A	0.010776	0.734395		C52:5 TAG	0.0517861	0.97349		p14 Arf(BetA300-340A)_Caution	0.0152124	0.481477
RPL7	7.14e-06	0.0153263		SMAD4	0.0127528	0.734395		valine	0.0596546	0.97349		14-3-3_zeta	0.016935	0.481477
ANKRD30B	7.34e-06	0.0153263		NUP98	0.0147683	0.734395		phenylalanine	0.0639342	0.97349		Src	0.01843	0.481477
GTPBP2	1.13e-05	0.021012		SMARCA4	0.0155845	0.734395		2-deoxycytidine	0.0884225	0.97349		Rb_Caution	0.020249	0.481477
LY96	1.29e-05	0.0216288		AQR	0.0156922	0.734395		lysine	0.0895496	0.97349		p62 Lck ligand_Caution	0.0365116	0.714753
TP53	1.78e-05	0.0243369		ABL2	0.0181958	0.774149		hexanoylcarnitine	0.0896795	0.97349		Porin	0.0367396	0.714753
ABLIM3	1.81e-05	0.0243369		AHR	0.0237543	0.870041		glutathione reduced	0.0969706	0.97349		N-Cadherin	0.0492679	0.87861
DTNA	1.89e-05	0.0243369		CHD8	0.0241678	0.870041		thiamine	0.0985291	0.97349		alpha-Catenin	0.0700625	0.989877
RPS24	2.13e-05	0.0243564		HNF1A	0.0269473	0.900808		choline	0.103018	0.97349		AMPK_pT172	0.0745609	0.989877
GALNTL6	2.19e-05	0.0243564		ITGA9	0.0324532	0.962469		alpha-ketoglutarate	0.109038	0.97349		p53_Caution	0.0800426	0.989877
TAF4	2.79e-05	0.0290979		CLASP2	0.0329049	0.962469		leucine	0.114428	0.97349		Bax	0.0813144	0.989877
RPL15	3.28e-05	0.032267		ARHGAP26	0.0381127	0.962644		fumarate/maleate/alpha-ketoisovalerate	0.12101	0.97349		4E-BP1_pT70	0.0828641	0.989877
SNHG18	3.8e-05	0.0343943		CYLD	0.0441088	0.962644		C48:2 TAG	0.122394	0.97349		YB-1_pS102	0.0899169	0.989877
PSPC1	4.21e-05	0.0343943		TRERF1	0.0482181	0.962644		butyrylcarnitine/isobutyrylcarnitine	0.133229	0.97349		Cyclin_E2_Caution	0.0912229	0.989877
PRKD1	4.22e-05	0.0343943		CTCF	0.0483706	0.962644		hypoxanthine	0.135458	0.97349		PREX1	0.102163	0.989877
TUSC1	4.39e-05	0.0343943		FTSJD1	0.0524563	0.962644		succinate/methylmalonate	0.144506	0.97349		TIGAR	0.113583	0.989877
LAMA1	4.54e-05	0.0343943		STAG1	0.0528237	0.962644		cAMP	0.147445	0.97349		FASN	0.118639	0.989877
PPP1CC	4.73e-05	0.0343943		ROBO2	0.0575763	0.962644		myristoylcarnitine	0.150426	0.97349		CDK1	0.131438	0.989877
SNAPC4	5.32e-05	0.0370583		FRG1	0.0594319	0.962644		C18:2 SM	0.15451	0.97349		BRCA2_Caution	0.131495	0.989877
TRPA1	6.07e-05	0.0396884		SVEP1	0.0596671	0.962644		alpha-glycerophosphocholine	0.163049	0.97349		c-Met_pY1235	0.132857	0.989877
NAP1L1	6.45e-05	0.0396884		EPC1	0.0597175	0.962644		glycodeoxycholate/glycochenodeoxycholate	0.169827	0.97349		p70S6K_pT389	0.135225	0.989877
LINC01293	6.56e-05	0.0396884		CLOCK	0.0613455	0.962644		C36:2 DAG	0.170273	0.97349		Chk1_pS345_Caution	0.136196	0.989877
RPL23A	6.65e-05	0.0396884		TNPO2	0.064324	0.962644		lauroylcarnitine	0.171703	0.97349		Tuberin_pT1462	0.148479	0.989877
EGF	7.54e-05	0.0416434		CHD3	0.0644827	0.962644		propionylcarnitine	0.171981	0.97349		PEA15	0.156694	0.989877
ATP6V0D2	7.55e-05	0.0416434		RASGRP1	0.0664717	0.962644		isocitrate	0.175448	0.97349		4E-BP1_pS65	0.158536	0.989877
FLOT1	7.72e-05	0.0416434		TP53	0.0666839	0.962644		niacinamide	0.179658	0.97349		AMPK_alpha_Caution	0.166534	0.989877
ASB5	8.84e-05	0.045927		KLF6	0.0746619	0.962644		C34:3 PC	0.194021	0.97349		c-Jun_pS73	0.167889	0.989877
PCSK1	9.07e-05	0.045927		BCLAF1	0.0754636	0.962644		5-adenosylhomocysteine	0.194928	0.97349		MEK1	0.174122	0.989877
RPS19	0.000103	0.049959		PTPN11	0.0759279	0.962644		inosine	0.19818	0.97349		HER3	0.177274	0.989877
IFI27L1	0.000105	0.049959		MBD2	0.0782948	0.962644		guanosine	0.205379	0.97349		RBM15	0.180929	0.989877
SEMA5A	0.000108	0.0503346		PSME3	0.0788221	0.962644		tyrosine	0.206566	0.97349		C-Raf(BD610151)_Caution	0.181096	0.989877
RPL13	0.000115	0.0517743		FAT1	0.0834455	0.962644		oxalate	0.213094	0.97349		VHL_Caution	0.186166	0.989877
MCF2L2	0.000121	0.0517743		PLCG1	0.0856187	0.962644		C56:8 TAG	0.216366	0.97349		Akt	0.188692	0.989877
ADAMTS3	0.000122	0.0517743		F8	0.0858434	0.962644		alpha-glycerophosphate	0.220389	0.97349		p38_pT180_Y182	0.194006	0.989877
CHMP1B2P	0.000126	0.0517743		PTCH1	0.0881362	0.962644		sucrose	0.223796	0.97349		PKC-pan_BetaII_pS660	0.208537	0.989877
GPNMB	0.000128	0.0517743		KIT	0.089576	0.962644		C46:1 TAG	0.224218	0.97349		Bap1 c-4	0.214378	0.989877
RPL13A	0.00013	0.0517743		TAOK1	0.0910524	0.962644		threonine	0.226311	0.97349		E-Cadherin	0.231309	0.989877
LINC01444	0.000155	0.0600534		KDR	0.0918822	0.962644		C40:6 PC	0.230544	0.97349		GSK3-alpha-beta	0.234292	0.989877
FBXL19	0.000158	0.0600534		ACACA	0.100211	0.962644		erythrose-4-phosphate	0.231974	0.97349		Bim(CST2933)	0.236478	0.989877
EIF4B	0.00017	0.0601969		ARHGAP35	0.101734	0.962644		serotonin	0.235645	0.97349		ATM	0.238249	0.989877
ADAT3	0.000174	0.0601969		WASF3	0.102762	0.962644		adenosine	0.23865	0.97349		Bim(EP1036)	0.242611	0.989877
RPSA	0.000174	0.0601969		MAP3K11	0.10466	0.962644		C36:3 PC	0.240109	0.97349		4E-BP1_pT37_T46	0.244901	0.989877
FGF13	0.000175	0.0601969		LCP1	0.108699	0.962644		glucuronate	0.243375	0.97349		FRA1_Caution	0.246096	0.989877
FRZB	0.000176	0.0601969		AXIN2	0.115685	0.962644		2-deoxyadenosine	0.243913	0.97349		S6_pS240_S244	0.247311	0.989877
RPL26	0.000194	0.0636092		FIP1L1	0.121974	0.962644		kynurenine	0.246294	0.97349		Chk2_pT68_Caution	0.24909	0.989877
SLC4A11	0.000195	0.0636092		AKT1	0.128677	0.962644		C14:0 CE	0.256927	0.97349		Annexin_VII	0.25365	0.989877
NKAIN2	0.000202	0.0636092		SETDB1	0.13262	0.962644		C50:3 TAG	0.264481	0.97349		TTF1	0.255341	0.989877
QARS1	0.000204	0.0636092		COPS2	0.133004	0.962644		C48:1 TAG	0.265015	0.97349		GATA3	0.257701	0.989877
EBPL	0.000211	0.0636092		TGFBR2	0.133499	0.962644		lactose	0.265668	0.97349		14-3-3_epsilon_Caution	0.259129	0.989877
SEC22B	0.000212	0.0636092		WNT5A	0.133589	0.962644		NAD	0.26568	0.97349		eEF2K	0.269512	0.989877
MAMDC4	0.000217	0.0636092		KDM6A	0.134073	0.962644		malate	0.271133	0.97349		mTOR_pS2448_Caution	0.273516	0.989877
NACA	0.00022	0.0636092		TAF1	0.134475	0.962644		creatinine	0.275339	0.97349		Annexin 1	0.282704	0.989877
CALCA	0.000221	0.0636092		NSD1	0.13516	0.962644		isoleucine	0.289261	0.97349		ACVRL1_Caution	0.287183	0.989877
RPL35	0.00023	0.0652819		ADAM10	0.138498	0.962644		glutamine	0.290919	0.97349		p90RSK_pT573_Caution	0.297818	0.989877
RORA	0.000249	0.0693965		AFF4	0.139166	0.962644		anserine	0.307545	0.97349		Claudin-7	0.30167	0.989877
RPL29	0.00026	0.0711608		PLXNB2	0.139994	0.962644		C36:4 PC-B	0.318729	0.97349		PI3K-p110-alpha_Caution	0.308667	0.989877
LINC02154	0.000272	0.0718215		MUC20	0.141631	0.962644		cis/trans-hydroxyproline	0.319469	0.97349		HER2	0.312299	0.989877
GALK1	0.000274	0.0718215		CHD4	0.146759	0.962644		creatine	0.320059	0.97349		G6PD	0.316874	0.989877
EIF3L	0.000278	0.0718215		ELF3	0.153959	0.962644		C48:3 TAG	0.322978	0.97349		Ku80_Caution	0.318578	0.989877
NOP53	0.000282	0.0718215		MMP2	0.154173	0.962644		inositol	0.333335	0.97349		DJ-1	0.321821	0.989877
PWWP3A	0.000284	0.0718215		BRCA2	0.155893	0.962644		C54:5 TAG	0.336461	0.97349		GSK3-alpha-beta_pS21_S9	0.325073	0.989877
RPS11	0.000304	0.0728462		ZNF638	0.160538	0.962644		glutathione oxidized	0.342792	0.97349		XRCC1_Caution	0.326118	0.989877
LINC01443	0.00030423	0.0728462		GNAS	0.161476	0.962644		pyroglutamic acid	0.344896	0.97349		JAK2	0.328596	0.989877
PTHLH	0.000306	0.0728462		CUL2	0.165177	0.962644		C18:1 LPE	0.357725	0.97349		CD20 _Caution	0.329615	0.989877
MRPS27	0.000309	0.0728462		ARID4B	0.167432	0.962644		C50:2 TAG	0.369506	0.97349		P-Cadherin_Caution	0.331341	0.989877
ANKRD13B	0.000309	0.0728462		CNOT3	0.17035	0.962644		carnosine	0.374101	0.97349		Bad_pS112	0.342436	0.989877
KLK12	0.000317	0.0728752		ERBB3	0.170415	0.962644		taurodeoxycholate/taurochenodeoxycholate	0.374171	0.97349		NDRG1_pT346	0.342815	0.989877
RPL7A	0.00032	0.0728752		MYC	0.171175	0.962644		C14:0 LPC	0.381251	0.97349		PDCD4_Caution	0.356991	0.989877
TBC1D8B	0.000323	0.0728752		BRWD1	0.173542	0.962644		C56:2 TAG	0.383251	0.97349		FOXO3a_Caution	0.357164	0.989877
ZBTB18	0.000328	0.0731138		SPTAN1	0.175598	0.962644		cotinine	0.383417	0.97349		Bid_Caution	0.371827	0.989877
LRP12	0.000349	0.0766972		FUBP1	0.182707	0.962644		F1P/F6P/G1P/G6P	0.389314	0.97349		VEGFR2	0.378954	0.989877
BTF3	0.000363	0.0785785		KRAS	0.183773	0.962644		malonylcarnitine	0.399817	0.97349		4E-BP1	0.3884	0.989877
NPIPB12	0.000367	0.0785785		APC	0.184932	0.962644		CMP	0.402844	0.97349		NF2_Caution	0.388954	0.989877
ENTR1	0.000374	0.0790698		FXR1	0.187822	0.962644		C50:1 TAG	0.403132	0.97349		p27	0.40337	0.989877
LINC02870	0.000392	0.0804019		MYCN	0.188957	0.962644		C52:4 TAG	0.40637	0.97349		Chk2	0.405538	0.989877
FCHO1	0.000399	0.0804019		POM121	0.192259	0.962644		N-carbamoyl-beta-alanine	0.412696	0.97349		GSK-3-BETA_Caution	0.407701	0.989877
MSC-AS1	0.000408	0.0804019		ARHGEF2	0.192467	0.962644		xanthine	0.413471	0.97349		S6_pS235_S236	0.409566	0.989877
GNRHR2	0.000417	0.0804019		ANK3	0.19478	0.962644		C18:0 LPE	0.416692	0.97349		PCNA_Caution	0.411974	0.989877
LPL	0.000424	0.0804019		SOS2	0.198891	0.962644		citrate	0.417427	0.97349		SCD1	0.413719	0.989877
ZFPM2	0.000428	0.0804019		MLL	0.200813	0.962644		1-methylnicotinamide	0.419987	0.97349		PI3K-p85	0.41847	0.989877
DNAJA2	0.000428	0.0804019		MYH9	0.207325	0.962644		ribose-5-P/ribulose5-P	0.423102	0.97349		AR	0.423816	0.989877
NOB1	0.00043	0.0804019		BMPR2	0.20977	0.962644		4-pyridoxate	0.425881	0.97349		GAPDH_Caution	0.430611	0.989877
RNF217	0.00043	0.0804019		MAP2K4	0.211002	0.962644		glycine	0.430211	0.97349		PTEN	0.431275	0.989877
MAGEC1	0.000435	0.0804019		PRPF8	0.213782	0.962644		C16:0 CE	0.432026	0.97349		p90RSK_pT359_S363_Caution	0.44094	0.989877
PER3	0.000437	0.0804019		LRP6	0.214088	0.962644		histidine	0.435219	0.97349		Smad3	0.447979	0.989877
LINC01291	0.000438	0.0804019		JMY	0.215796	0.962644		hippurate	0.436871	0.97349		MYH11	0.451136	0.989877
PTPRM	0.000456	0.0828592		RUNX1	0.217156	0.962644		C36:1 PC	0.440314	0.97349		STAT3_Caution	0.458195	0.989877
PPP1R11	0.000463	0.0831719		HDAC3	0.219948	0.962644		C54:6 TAG	0.449044	0.97349		Syk	0.464794	0.989877
SUGT1	0.000475	0.0845173		CAD	0.220686	0.962644		C36:1 DAG	0.453246	0.97349		MAPK_pT202_Y204	0.473995	0.989877
IGHA1	0.000481	0.0846102		MED17	0.222142	0.962644		hexoses (HILIC pos)	0.459941	0.97349		Bcl-2	0.476863	0.989877
RAB30-DT	0.000491	0.085085		ATR	0.223233	0.962644		C18:2 CE	0.461185	0.97349		Tuberin	0.47711	0.989877
ALDH16A1	0.000494	0.085085		BAP1	0.228134	0.962644		C20:3 CE	0.464505	0.97349		Akt_pS473	0.485522	0.989877
SS18L2	0.000505	0.0861689		SOS1	0.233552	0.962644		C22:6 LPE	0.464871	0.97349		Acetyl-a-Tubulin (Lys40)_Caution	0.488722	0.989877
METAP2	0.000516	0.0870657		CIITA	0.23654	0.962644		C34:2 DAG	0.470727	0.97349		IGFBP2	0.492903	0.989877
HLA-C	0.000529	0.0877452		ARFGEF1	0.237256	0.962644		C56:5 TAG	0.476176	0.97349		SHP-2_pY542_Caution	0.492986	0.989877
NLGN1	0.00053	0.0877452		CDKN1A	0.238604	0.962644		asparagine	0.476773	0.97349		PARP_cleaved_Caution	0.500683	0.989877
RPL28	0.000542	0.0880452		MET	0.244213	0.962644		acetylglycine	0.477983	0.97349		IRS1	0.501298	0.989877
SEMA6D	0.000543	0.0880452		SACS	0.246007	0.962644		C46:2 TAG	0.478251	0.97349		Fibronectin	0.505493	0.989877
IGFN1	0.000561	0.090146		AXIN1	0.246189	0.962644		ornithine	0.482742	0.97349		C-Raf(MP05-739)	0.507866	0.989877
CAPS	0.000575	0.0915296		HSP90AB1	0.248879	0.962644		C18:0 LPC	0.48537	0.97349		MEK1_pS217_S221	0.515327	0.989877
ACVR1C	0.000581	0.0916205		RB1	0.257043	0.962644		C46:0 TAG	0.486277	0.97349		MDMX_MDM4(BetIHC-00108)_Caution	0.515485	0.989877
HEPACAM2	0.000592	0.0916782		FANCI	0.259311	0.962644		taurocholate	0.486688	0.97349		Smad4	0.520867	0.989877
HELLS	0.000592	0.0916782		SOX9	0.260845	0.962644		cytidine	0.488299	0.97349		MDM2_pS166	0.529994	0.989877
COPG1	0.000601	0.0921377		ARAP3	0.263623	0.962644		C36:2 PC	0.490017	0.97349		eEF2_Caution	0.538886	0.989877
ZHX1-C8orf76	0.000616	0.0921614		PTPRU	0.263781	0.962644		C54:7 TAG	0.496507	0.97349		Cyclin_B1	0.550996	0.989877
MCTP2	0.00062	0.0921614		CLTC	0.266048	0.962644		C18:1 CE	0.498935	0.97349		Snail_Caution	0.551481	0.989877
COL8A1	0.000622	0.0921614		FOXA2	0.267787	0.962644		C18:0 SM	0.502521	0.97349		p27_pT198	0.553658	0.989877
ACAA1	0.000623	0.0921614		ARID4A	0.272685	0.962644		uridine	0.506737	0.97349		ER-alpha_pS118	0.560736	0.989877
ZMYM5	0.000638	0.0927673		EIF2AK3	0.274983	0.962644		C18:3 CE	0.511903	0.97349		cIAP_Caution	0.563261	0.989877
PLPP4	0.000638	0.0927673		HLA-B	0.281677	0.962644		cystathionine	0.512266	0.97349		EGFR	0.56716	0.989877
CNTN5	0.000661	0.0952279		FLT3	0.282743	0.962644		urate	0.514669	0.97349		Smac_Caution	0.579348	0.989877
SLC16A5	0.000674	0.0957601		CSNK2A1	0.284393	0.962644		C34:1 PC	0.518736	0.97349		beta Actin_Caution	0.583591	0.989877
RPS28	0.000676	0.0957601		NDRG1	0.285789	0.962644		valerylcarnitine/isovalerylcarnitine/2-methylbutyroylcarnitine	0.530518	0.97349		SETD2_Caution	0.584685	0.989877
RPS9	0.000694	0.096157		PTPRF	0.288186	0.962644		2-aminoadipate	0.540173	0.97349		Caspase-8_Caution	0.60002	0.989877
PSG1	0.000697	0.096157		ACAD8	0.291316	0.962644		adenine	0.549119	0.97349		ERK2_Caution	0.600248	0.989877
STC2	0.000697	0.096157		NR4A2	0.292453	0.962644		C14:0 SM	0.554803	0.97349		ETS-1	0.604115	0.989877
RPS7	0.000702	0.096157		FGFR1	0.29464	0.962644		C16:1 CE	0.556355	0.97349		ASNS	0.605773	0.989877
CCDC138	0.000709	0.0963201		NCK1	0.29464	0.962644		C56:6 TAG	0.559166	0.97349		MIG-6	0.606455	0.989877
PLA2G12A	0.000724	0.0976002		TP53BP1	0.295006	0.962644		2-hydroxyglutarate	0.559382	0.97349		ADAR1	0.609114	0.989877
RPL3	0.000754	0.100689		FCRL4	0.296393	0.962644		5-HIAA	0.571237	0.97349		B-Raf_Caution	0.610828	0.989877
S100A4	0.000759	0.100689		PCDH18	0.296626	0.962644		C56:7 TAG	0.578227	0.97349		HER2_pY1248_Caution	0.626068	0.989877
KDM2B	0.0008	0.104821		CASP8	0.299215	0.962644		C32:2 PC	0.57931	0.97349		c-Kit	0.631157	0.989877
RPL10A	0.000803	0.104821		LDHA	0.299723	0.962644		acetylcholine	0.581055	0.97349		TAZ	0.638292	0.989877
ADM5	0.000825	0.10693		RPL22	0.300741	0.962644		xanthosine	0.587093	0.97349		FoxM1	0.648246	0.989877
DDB2	0.000833	0.107125		NCOR2	0.304015	0.962644		butyrobetaine	0.587167	0.97349		PEA15_pS116	0.653876	0.989877
GORASP2	0.000845	0.10786		HNRPDL	0.304027	0.962644		adipate	0.604132	0.97349		ERCC1_Caution	0.657214	0.989877
SCO1	0.000856	0.108426		MLLT4	0.309297	0.962644		C56:3 TAG	0.606425	0.97349		Transglutaminase	0.65951	0.989877
TGIF2	0.000892	0.112115		CNOT1	0.310409	0.962644		3-methyladipate/pimelate	0.610635	0.97349		B-Raf_pS445	0.662116	0.989877
RHOBTB1	0.00095	0.11842		CDC27	0.311472	0.962644		C34:2 PC	0.617218	0.97349		PKC-delta_pS664	0.672742	0.989877
ENDOG	0.000971	0.11842		STIP1	0.314796	0.962644		pantothenate	0.627383	0.97349		53BP1	0.677579	0.989877
SCARB2	0.000982	0.11842		RBM10	0.319502	0.962644		carnitine	0.630065	0.97349		YB-1	0.683496	0.989877
SLC25A3	0.000989	0.11842		SYNCRIP	0.321354	0.962644		thyroxine	0.632307	0.97349		JNK2_Caution	0.689499	0.989877
ZNF207	0.000993	0.11842		FAS	0.321809	0.962644		C52:3 TAG	0.633076	0.97349		Bak_Caution	0.690443	0.989877
TCN1	0.000999	0.11842		TSC1	0.326736	0.962644		acetylcarnitine	0.636473	0.97349		Stathmin	0.690803	0.989877
PPARGC1A	0.001	0.11842		IRS2	0.327666	0.962644		C20:5 CE	0.641749	0.97349		ACC1_Caution	0.701137	0.989877
PPA1	0.00100245	0.11842		VHL	0.339705	0.962644		pipecolic acid	0.682226	0.97349		Caveolin-1	0.709037	0.989877
MRRF	0.00102116	0.11842		RPL5	0.339718	0.962644		C22:0 SM	0.688393	0.97349		Dvl3	0.711195	0.989877
LINC02475	0.00102689	0.11842		DEPDC1B	0.341264	0.962644		C34:1 DAG	0.689909	0.97349		GSK3_pS9	0.713301	0.989877
CLDN10	0.0010364	0.11842		NTRK2	0.342903	0.962644		arginine	0.691273	0.97349		PR	0.726208	0.989877
COL21A1	0.00103875	0.11842		PIK3CA	0.347517	0.962644		C38:6 PC	0.692127	0.97349		PRDX1	0.733544	0.989877
C9orf116	0.00104454	0.11842		CYTH4	0.349559	0.962644		palmitoylcarnitine	0.694516	0.97349		Shc_pY317	0.735438	0.989877
RFX6	0.00105309	0.11842		MTOR	0.350041	0.962644		C38:2 PC	0.704997	0.97349		A-Raf_pS299_Caution	0.744542	0.989877
RCAN2	0.00106375	0.11842		ARFGAP1	0.352708	0.962644		C20:3 LPC	0.70773	0.97349		Gab2	0.745202	0.989877
IFT88	0.00107506	0.11842		NAP1L1	0.352721	0.962644		UMP	0.712534	0.97349		STAT5-alpha	0.755259	0.989877
RPL14	0.00107775	0.11842		PRKAR1A	0.355336	0.962644		C18:2 LPC	0.717416	0.97349		Rb_pS807_S811	0.756975	0.989877
LINC00882	0.00108192	0.11842		PIK3R1	0.355782	0.962644		beta-alanine	0.720601	0.97349		STAT3_pY705	0.762526	0.989877
MYOSLID	0.00108237	0.11842		ZFP36L2	0.360716	0.962644		C48:0 TAG	0.728621	0.97349		PRAS40_pT246	0.765467	0.989877
FAP	0.0010929	0.11842		SEC24D	0.361262	0.962644		C16:0 SM	0.732244	0.97349		p27_pT157_Caution	0.76597	0.989877
TRABD	0.00110958	0.11842		IRF6	0.362297	0.962644		alanine	0.73757	0.97349		Rab25	0.76902	0.989877
MATN2	0.0011139	0.11842		CUL3	0.362887	0.962644		sorbitol	0.741336	0.97349		c-Met_Caution	0.772079	0.989877
C4orf54	0.00111905	0.11842		NR2F2	0.365916	0.962644		C54:1 TAG	0.742328	0.97349		ACC_pS79	0.775956	0.989877
EEF1D	0.00112518	0.11842		RAD23B	0.36602	0.962644		C54:4 TAG	0.752942	0.97349		p38 alpha MAPK	0.792608	0.989877
ABI3BP	0.00113249	0.11842		CARM1	0.366109	0.962644		arachidonyl_carnitine	0.758107	0.97349		Mre11_Caution	0.795348	0.989877
AIG1	0.00113907	0.11842		TCF4	0.367375	0.962644		C52:1 TAG	0.764731	0.97349		Rictor_pT1135	0.797698	0.989877
LINGO2	0.00114622	0.11842		ZMYM2	0.372975	0.962644		C20:4 CE	0.769416	0.97349		Smad1	0.797989	0.989877
THEM6	0.00114721	0.11842		SHMT1	0.374486	0.962644		uracil	0.770508	0.97349		INPP4B	0.805378	0.989877
LOX	0.00114785	0.11842		PABPC1	0.374585	0.962644		C24:0 SM	0.773582	0.97349		PDK1_pS241	0.817781	0.989877
LINC00355	0.00117732	0.120715		KAT6B	0.380572	0.962644		C20:4 LPE	0.775283	0.97349		FOXO3a_pS318_S321_Caution	0.819327	0.989877
MXRA5	0.00119888	0.122176		CAT	0.381403	0.962644		lactate	0.78087	0.97349		HSP70_Caution	0.822829	0.989877
LINC01967	0.0012186	0.123433		HLA-A	0.381441	0.962644		proline	0.788215	0.97349		TSC1_Caution	0.831785	0.989877
LMTK3	0.0012562	0.126475		EPHA2	0.381794	0.962644		C16:1 SM	0.789574	0.97349		Di-Ras3_Caution	0.836842	0.989877
SNAPC5	0.00126752	0.126851		ACSL6	0.386258	0.962644		C32:0 PC	0.792027	0.97349		Rad50	0.83955	0.989877
FAM110B	0.00127618	0.126957		FAM123B	0.387074	0.962644		C16:1 LPC	0.79353	0.97349		HER3_pY1289_Caution	0.84033	0.989877
VWCE	0.00131415	0.129961		EPHA1	0.389181	0.962644		heptanoylcarnitine	0.808453	0.97349		Rictor_Caution	0.845142	0.989877
RPS8	0.00134889	0.132611		ING1	0.390455	0.962644		C38:4 PC	0.809769	0.97349		mTOR	0.848795	0.989877
RPL18	0.0013658	0.132981		HLF	0.391335	0.962644		betaine	0.810928	0.97349		Src_pY527	0.849913	0.989877
PAPPA2	0.00136855	0.132981		FOXP1	0.395316	0.962644		C58:7 TAG	0.8124	0.97349		Myosin IIa pS1943	0.853276	0.989877
CLASRP	0.00139841	0.134181		MAP4K1	0.398834	0.962644		C20:4 LPC	0.8147	0.97349		Lck	0.856013	0.989877
HNRNPA1	0.00140339	0.134181		WHSC1L1	0.398945	0.962644		dCMP	0.824159	0.97349		p70S6K	0.857546	0.989877
PRUNE2	0.001405	0.134181		PSIP1	0.399577	0.962644		glutamate	0.83213	0.97349		RSK1-2-3_Caution	0.857611	0.989877
MAP2K1	0.00142968	0.135079		IDH1	0.402464	0.962644		methionine sulfoxide	0.832376	0.97349		eIF4G_Caution	0.861249	0.989877
RPS15A	0.00145562	0.135079		ZC3H11A	0.403058	0.962644		C38:5 PC	0.837927	0.97349		Cyclin_D1	0.861995	0.989877
DNAH14	0.00145821	0.135079		BAZ2B	0.406486	0.962644		C58:8 TAG	0.84238	0.97349		Paxillin_Caution	0.862002	0.989877
SUFU	0.0014595	0.135079		LNPEP	0.406842	0.962644		homocysteine	0.844816	0.97349		Raptor	0.868021	0.989877
PCDH15	0.00146162	0.135079		PAX5	0.411011	0.962644		C58:6 TAG	0.847159	0.97349		CD49b	0.868692	0.989877
AMPD3	0.00146289	0.135079		IRF2	0.413052	0.962644		stearoylcarnitine	0.848105	0.97349		RAD51	0.872173	0.989877
ARL13B	0.00150511	0.137197		ZNF750	0.413927	0.962644		trimethylamine-N-oxide	0.850695	0.97349		eIF4E	0.874076	0.989877
TMEM200C	0.00150571	0.137197		ATP6AP2	0.421749	0.962644		DHAP/glyceraldehyde 3P	0.869397	0.97349		Beclin_Caution	0.874968	0.989877
INPP5E	0.00151045	0.137197		EIF2C3	0.423411	0.962644		C22:1 SM	0.878993	0.97349		SF2	0.88089	0.989877
POT1-AS1	0.0015232	0.137607		IDH2	0.430276	0.962644		malondialdehyde	0.880376	0.97349		Heregulin	0.889863	0.989877
NFE2L1	0.00156145	0.140041		MAGI2	0.433608	0.962644		dimethylglycine	0.883574	0.97349		Caspase-7_cleavedD198_Caution	0.895574	0.989877
CNOT10	0.00156691	0.140041		LIMA1	0.438519	0.962644		thymidine	0.888408	0.97349		CD31	0.898786	0.989877
THAP11	0.00162176	0.142152		CHD1L	0.439161	0.962644		taurine	0.888839	0.97349		NF-kB-p65_pS536_Caution	0.901573	0.989877
GYPA	0.00162721	0.142152		MYH10	0.439402	0.962644		C18:1 SM	0.893846	0.97349		14-3-3_beta	0.908136	0.989877
TMEM212	0.00162816	0.142152		MED12	0.440306	0.962644		GABA	0.904148	0.97349		PKC-alpha_pS657_Caution	0.910921	0.989877
SLITRK5	0.00163558	0.142152		DDX5	0.440752	0.962644		C36:4 PC-A	0.905561	0.97349		p90RSK_Caution	0.911259	0.989877
FGF5	0.0016423	0.142152		IREB2	0.441679	0.962644		AMP	0.906766	0.97349		Cyclin_E1	0.911425	0.989877
RAB11B-AS1	0.00165178	0.142152		EPHA4	0.443689	0.962644		C52:2 TAG	0.907732	0.97349		TFRC	0.911543	0.989877
LRRN1	0.00165491	0.142152		ERCC2	0.445013	0.962644		oleylcarnitine	0.912431	0.97349		Akt_pT308	0.915484	0.989877
CUX2	0.00166509	0.142152		NOTCH1	0.445345	0.962644		GMP	0.917234	0.97349		JNK_pT183_Y185	0.916215	0.989877
MPHOSPH8	0.00166722	0.142152		U2AF1	0.445661	0.962644		serine	0.91947	0.97349		VAV1_Caution	0.917275	0.989877
GMPR	0.00167558	0.142152		MED23	0.4461	0.962644		C54:2 TAG	0.919968	0.97349		p21	0.91819	0.989877
CUTA	0.00171972	0.14516		RFC4	0.447377	0.962644		C50:0 TAG	0.92318	0.97349		Bcl-xL	0.927132	0.989877
TMEM171	0.00173584	0.145672		ZNF814	0.451628	0.962644		C56:4 TAG	0.924518	0.97349		MSH2	0.928481	0.989877
REEP6	0.00174321	0.145672		BNC2	0.452067	0.962644		NMMA	0.924772	0.97349		PDK1	0.929365	0.989877
ECM1	0.00176194	0.145878		ALK	0.452282	0.962644		citrulline	0.924779	0.97349		YAP_Caution	0.931778	0.989877
XPC	0.00176315	0.145878		WIPF1	0.453073	0.962644		phosphocreatine	0.924925	0.97349		Chk1_Caution	0.941693	0.989877
C5AR2	0.00180337	0.148472		PER1	0.45308	0.962644		alpha-hydroxybutyrate	0.925069	0.97349		EGFR_pY1068_Caution	0.944979	0.989877
PIDD1	0.00185353	0.151214		ARID5B	0.454235	0.962644		C32:1 PC	0.925539	0.97349		Src_pY416_Caution	0.952262	0.989877
COL6A2	0.00185478	0.151214		RTN4	0.456987	0.962644		NADP	0.925757	0.97349		ER-alpha	0.956791	0.989877
OGFR	0.00192273	0.155993		LPHN2	0.457144	0.962644		C34:4 PC	0.927046	0.97349		MSH6_Caution	0.96367	0.989877
RPS6	0.00198864	0.159074		AKAP9	0.458092	0.962644		kynurenic acid	0.928103	0.97349		p38_MAPK	0.964498	0.989877
OR51E2	0.00199027	0.159074		BRCA1	0.459109	0.962644		C54:3 TAG	0.937015	0.97349		YAP_pS127_Caution	0.96492	0.989877
CDH18	0.00199391	0.159074		GATA3	0.464577	0.962644		allantoin	0.940235	0.97349		beta-Catenin_pT41_S45	0.970662	0.989877
SUSD2	0.00199877	0.159074		TJP2	0.466155	0.962644		sarcosine	0.940565	0.97349		c-Myc_Caution	0.971374	0.989877
SDC3	0.00202426	0.160008		RHEB	0.4694	0.962644		C22:6 LPC	0.942447	0.97349		EGFR_pY1173	0.982354	0.995263
ZNF267	0.00204029	0.160008		PRKCZ	0.469402	0.962644		putrescine	0.943767	0.97349		N-Ras	0.988642	0.995263
STK32A	0.00204459	0.160008		FGFR2	0.470475	0.962644		thymine	0.945138	0.97349		PAI-1	0.990612	0.995263
DMD	0.00205619	0.160008		PCSK5	0.470659	0.962644		aspartate	0.945347	0.97349		PKC-alpha	0.998935	0.998935
MROH6	0.00206592	0.160008		MLH3	0.476489	0.962644		C18:1 LPC	0.945694	0.97349
CNRIP1	0.00206796	0.160008		MYD88	0.478407	0.962644		PEP	0.94571	0.97349
KLHL2	0.00208971	0.160946		ZFHX3	0.4796	0.962644		C16:0 LPE	0.945797	0.97349
CPED1	0.00211219	0.161132		ATM	0.485337	0.962644		anthranilic acid	0.948526	0.97349
MME	0.00211273	0.161132		FMR1	0.48923	0.962644		3-phosphoglycerate	0.951059	0.97349
SLC4A4	0.00212105	0.161132		ATIC	0.489535	0.962644		C22:6 CE	0.953424	0.97349
SELENOS	0.0021462	0.161918		EFTUD2	0.491885	0.962644		C24:1 SM	0.958248	0.97349
FUT2	0.00215077	0.161918		G3BP1	0.492222	0.962644		C16:0 LPC	0.96051	0.97349
IMPDH2	0.00218639	0.163394		EIF1AX	0.494278	0.962644		SDMA/ADMA	0.972181	0.9809
TSHR	0.00220244	0.163394		STARD13	0.496586	0.962644		hexoses (HILIC neg)	0.984913	0.989309
FMN1	0.00220619	0.163394		TBX3	0.49868	0.962644		UDP-galactose/UDP-glucose	0.993954	0.993954
PITPNC1	0.00221423	0.163394		ZNRF3	0.501379	0.962644
CTHRC1	0.00221925	0.163394		CDK4	0.502076	0.962644
BRI3BP	0.00224792	0.16417		CDKN1B	0.505149	0.962644
RPRM	0.00225312	0.16417		MGMT	0.506523	0.962644
DMGDH	0.00225926	0.16417		NPM1	0.508754	0.962644
MTG1	0.00227993	0.164955		TJP1	0.509113	0.962644
GRIN2D	0.00229897	0.165615		PTEN	0.50956	0.962644
CBX8	0.00231412	0.165991		MAT2A	0.511546	0.962644
CADM3	0.00232495	0.166055		HCFC1	0.513136	0.962644
LTA4H	0.00234747	0.166608		CSNK1G3	0.51667	0.962644
NEGR1	0.00235262	0.166608		KALRN	0.520216	0.962644
CIDECP1	0.00237191	0.167265		MLL3	0.522379	0.962644
SNORA71B	0.00240073	0.167886		PLCB1	0.522865	0.962644
MAGI2-AS3	0.00240081	0.167886		CAST	0.525135	0.962644
SLC9A9	0.00241233	0.167989		DHX15	0.525456	0.962644
PSG8	0.00242758	0.168349		FUS	0.526845	0.962644
HSPB8	0.00245548	0.168873		TCF7L2	0.527074	0.962644
GDI2	0.00246427	0.168873		HDAC9	0.52834	0.962644
BSDC1	0.00247185	0.168873		FKBP5	0.531548	0.962644
EPHA5	0.00247555	0.168873		ARHGAP29	0.533158	0.962644
LINC00954	0.00250503	0.169105		FAT2	0.533279	0.962644
LRP2	0.00253659	0.169105		G3BP2	0.535212	0.962644
DOK4	0.0025399	0.169105		MGA	0.536124	0.962644
KHDRBS3	0.00254153	0.169105		ERBB2IP	0.536463	0.962644
LINC00632	0.0025448	0.169105		CEP290	0.536968	0.962644
GPR1	0.00254898	0.169105		PIK3CB	0.537378	0.962644
KHK	0.00255586	0.169105		CDK12	0.542209	0.962644
CSF3	0.0025599	0.169105		GNAI1	0.543762	0.962644
XPO4	0.00258437	0.169262		MEF2C	0.544151	0.962644
CLCA1	0.0026171	0.169262		SETD2	0.545442	0.962644
TMCO6	0.00264972	0.169262		CHD9	0.546562	0.962644
TRPC4	0.00265338	0.169262		CTNND1	0.548844	0.962644
RAPGEFL1	0.00266106	0.169262		EGFR	0.550049	0.962644
PDLIM3	0.00266318	0.169262		EZH2	0.552414	0.962644
F2RL3	0.00266567	0.169262		XPO1	0.554251	0.962644
ADAMTS1	0.00266793	0.169262		MSR1	0.556723	0.962644
IRF3	0.0026751	0.169262		RBM5	0.557942	0.962644
TUFM	0.00268014	0.169262		FBXW7	0.558684	0.962644
EIF4EBP2	0.0026946	0.169262		NKX3-1	0.56407	0.962644
RNF180	0.00270993	0.169262		ITSN1	0.576969	0.962644
EEF1AKMT1	0.00271392	0.169262		AMOT	0.577659	0.962644
SLC12A8	0.00271724	0.169262		CUL1	0.578982	0.962644
APRT	0.00273425	0.169262		IRF7	0.579339	0.962644
MAGEC2	0.00273804	0.169262		CHD6	0.579587	0.962644
PMPCA	0.00274343	0.169262		TFDP1	0.580682	0.962644
AJM1	0.00274796	0.169262		USP6	0.581999	0.962644
PEX5L	0.00275943	0.169262		CSDA	0.583362	0.962644
BEX4	0.00276483	0.169262		HGF	0.584496	0.962644
TINF2	0.00277566	0.169305		EPHB2	0.585087	0.962644
SCAND1	0.00279757	0.170021		MAP3K4	0.586001	0.962644
PDE12	0.00281088	0.170211		DNMT3A	0.586162	0.962644
RGMB-AS1	0.0028337	0.170466		BRAF	0.590221	0.962644
CCL3	0.0028455	0.170466		DIS3	0.591902	0.962644
NAP1L2	0.0028632	0.170466		ARID2	0.59348	0.962644
NIBAN1	0.00288666	0.170466		MECOM	0.59521	0.962644
CFAP54	0.00289116	0.170466		YBX1	0.597625	0.962644
TNIK	0.0029005	0.170466		ARID1A	0.598	0.962644
NAA16	0.00291259	0.170466		TCF12	0.598378	0.962644
SRSF6	0.00291331	0.170466		LARP4B	0.611001	0.962644
KCNE4	0.00292348	0.170466		RHOA	0.611335	0.962644
C12orf45	0.00292358	0.170466		GNA11	0.613699	0.962644
WDR48	0.00292729	0.170466		NFATC4	0.614879	0.962644
GNRH1	0.002948	0.170537		STK4	0.615381	0.962644
RPL21P16	0.00295885	0.170537		GPS2	0.615592	0.962644
ANKRD16	0.00298415	0.170537		PIP5K1A	0.620979	0.962644
PICALM	0.00298446	0.170537		HRAS	0.624156	0.962644
GADD45A	0.00299978	0.170537		BCOR	0.627052	0.962644
ATG4A	0.00300446	0.170537		VIM	0.629834	0.962644
CCL26	0.00300979	0.170537		TBL1XR1	0.632547	0.962644
GDF11	0.00303433	0.170537		MYB	0.634817	0.962644
DLEU2	0.00303587	0.170537		THRAP3	0.63947	0.962644
ARHGAP42	0.0030366	0.170537		MYH11	0.640756	0.962644
SRP54	0.00305828	0.170537		SCAI	0.642747	0.962644
RPL34	0.00306334	0.170537		MEN1	0.643195	0.962644
BLMH	0.00307694	0.170537		ARHGEF6	0.647736	0.962644
GOLGA5	0.00308635	0.170537		CCT5	0.649152	0.962644
PHACTR1	0.00308764	0.170537		ASXL1	0.652066	0.962644
RPL32	0.00309643	0.170537		ARNTL	0.65502	0.962644
ACP5	0.00310197	0.170537		NFE2L2	0.6556	0.962644
LEF1	0.00312956	0.17149		ATF1	0.656488	0.962644
PPM1N	0.0031664	0.171929		FN1	0.657884	0.962644
FAM47E	0.00319277	0.171929		DHX9	0.65939	0.962644
MORF4L2	0.00320456	0.171929		KEAP1	0.660311	0.962644
PGM3	0.00323109	0.171929		FAF1	0.661904	0.962644
IGFBP5	0.00324207	0.171929		KLF4	0.662015	0.962644
FOXD3-AS1	0.00324947	0.171929		SMC1A	0.665797	0.962644
TMEM39A	0.0032564	0.171929		CAPN7	0.666991	0.962644
NCAM1	0.0032624	0.171929		WNK1	0.668894	0.962644
KDM3B	0.00326276	0.171929		POLR2B	0.669009	0.962644
PLXNB1	0.00326948	0.171929		WHSC1	0.669214	0.962644
CBR3-AS1	0.00327509	0.171929		SYK	0.669838	0.962644
NAT10	0.00328403	0.171929		MCM3	0.675132	0.962644
BEX5	0.00329563	0.171929		SRGAP3	0.679219	0.962644
ZNF296	0.00329768	0.171929		MLL2	0.681622	0.962644
COG8	0.00329965	0.171929		STAG2	0.682094	0.962644
TARID	0.00331043	0.171929		ACTB	0.682835	0.962644
IFI44L	0.00331245	0.171929		SMO	0.683246	0.962644
RHCE	0.003364	0.173291		FBXO11	0.68385	0.962644
RPS27A	0.00338398	0.173291		SRGAP1	0.693623	0.962644
LRATD1	0.00339077	0.173291		FOXA1	0.693911	0.962644
MYRIP	0.00339365	0.173291		ARFGAP3	0.696196	0.962644
LAMP2	0.00339723	0.173291		ACTG2	0.696566	0.962644
MLANA	0.00340575	0.173291		GPSM2	0.700691	0.962644
JUN	0.00341127	0.173291		ELF4	0.702235	0.962644
SMARCC1	0.00343957	0.174199		COL1A1	0.706147	0.962644
LINC00630	0.00347199	0.175309		PPP6C	0.706836	0.962644
ATP7A	0.00349815	0.175714		FAM46C	0.708466	0.962644
YIPF6	0.00350104	0.175714		C15orf55	0.709795	0.962644
IFRD1	0.00354622	0.177449		SEC31A	0.710069	0.962644
CAMSAP3	0.00360214	0.178547		ZNF292	0.711845	0.962644
RPS15	0.00360734	0.178547		NCKAP1	0.711954	0.962644
OR51E1	0.00360746	0.178547		TNPO1	0.714117	0.962644
FER1L6	0.0036109	0.178547		EIF4A2	0.714743	0.962644
BTN3A1	0.00365322	0.180107		INPPL1	0.717027	0.962644
ELAVL2	0.00368429	0.180818		PIK3R3	0.718566	0.962644
CDH2	0.00368928	0.180818		NCOR1	0.718673	0.962644
IL1B	0.00372443	0.182007		SPOP	0.722047	0.962644
CMAHP	0.00374554	0.182055		DICER1	0.722472	0.962644
PLSCR4	0.00374891	0.182055		CDH1	0.72673	0.962644
GAD1	0.00375808	0.182055		RASA2	0.728866	0.962644
POPDC3	0.003788	0.182276		TET2	0.730469	0.962644
ELP4	0.00379425	0.182276		ARFGEF2	0.734282	0.962644
RND3	0.00379538	0.182276		SMAD2	0.734322	0.962644
BAX	0.00381695	0.182533		HSP90AA1	0.734417	0.962644
HDX	0.00384366	0.182533		AHNAK	0.741572	0.962644
FDXR	0.00385797	0.182533		MACF1	0.741958	0.962644
DOT1L	0.00386533	0.182533		PPP2R1A	0.743378	0.962644
GNAO1	0.00390701	0.182533		CNTNAP1	0.744777	0.962644
INPP5D	0.00391996	0.182533		RASA1	0.747344	0.962644
TEX10	0.0039575	0.182533		NUP107	0.750648	0.962644
PRSS23	0.00396608	0.182533		TAOK2	0.753152	0.962644
RBKS	0.00396709	0.182533		NTN4	0.754063	0.962644
VEGFC	0.00396927	0.182533		CDKN2A	0.754456	0.962644
ANKH	0.00398079	0.182533		ASH1L	0.756187	0.962644
CASC15	0.00398637	0.182533		PTGS1	0.757369	0.962644
SERPINB9P1	0.00399036	0.182533		SFPQ	0.758579	0.962644
DOCK10	0.00400666	0.182533		TOM1	0.759732	0.962644
EFNA2	0.00401223	0.182533		CIC	0.759735	0.962644
TMX4	0.00402566	0.182533		PPP2R5A	0.762059	0.962644
MAGIX	0.00405078	0.182533		PABPC3	0.768125	0.962644
LINC01515	0.00405161	0.182533		CNOT4	0.768164	0.962644
SLC16A7	0.00406215	0.182533		RPSAP58	0.768217	0.962644
ZNF276	0.00406482	0.182533		LAMA2	0.76887	0.962644
SIPA1	0.00406818	0.182533		NF1	0.773082	0.962644
SET	0.00407522	0.182533		TRIO	0.774553	0.962644
RPS20	0.00411271	0.182533		ACTG1	0.776094	0.962644
SPRR2D	0.00411611	0.182533		GOLGA5	0.778255	0.962644
SCGB1D2	0.00412408	0.182533		MCM8	0.778682	0.962644
ZNF586	0.00412581	0.182533		NUP93	0.77966	0.962644
SMARCD2	0.00413408	0.182533		INPP4A	0.780851	0.962644
ABCC9	0.00416029	0.182533		DHX35	0.783361	0.962644
TRAM2	0.004197	0.182533		NF2	0.784226	0.962644
FRAT1	0.00421416	0.182533		RBBP7	0.786072	0.962644
CDH12	0.00422068	0.182533		RAD21	0.786145	0.962644
PARD6B	0.00422219	0.182533		PGR	0.793275	0.962644
MFGE8	0.00422284	0.182533		CLSPN	0.793679	0.962644
TMUB2	0.00422851	0.182533		NRAS	0.79541	0.962644
APLN	0.00423348	0.182533		TRIP10	0.79628	0.962644
AMN	0.00424007	0.182533		MYH14	0.799194	0.962644
ZNF326	0.0042485	0.182533		CRNKL1	0.804077	0.962644
SULT1A3	0.00425848	0.182533		MNDA	0.806151	0.962644
C16orf74	0.00427085	0.182533		MLH1	0.806778	0.962644
TPT1	0.00427894	0.182533		KDM5C	0.808602	0.962644
FAM78A	0.00429596	0.182533		NEDD4L	0.808911	0.962644
THBD	0.00432683	0.182533		RHOT1	0.809008	0.962644
LINC00294	0.00433602	0.182533		RPGR	0.810463	0.962644
GIT1	0.00434567	0.182533		EEF1B2	0.810676	0.962644
CMTR1	0.00435688	0.182533		CASP1	0.813383	0.962644
CDKAL1	0.00436054	0.182533		CUX1	0.813736	0.962644
GZMB	0.00437376	0.182533		SIN3A	0.816673	0.962644
TENM3	0.00437439	0.182533		SMURF2	0.821044	0.962644
EIF3M	0.00437802	0.182533		ELF1	0.82162	0.962644
RBMS3	0.00437978	0.182533		CBFB	0.823567	0.962644
GIT2	0.00438361	0.182533		CEBPA	0.823567	0.962644
MRPL30	0.0044014	0.182533		RNF43	0.826543	0.962644
LINC01605	0.00440232	0.182533		PRRX1	0.82722	0.962644
PARP9	0.00440639	0.182533		PSMD11	0.82725	0.962644
FHOD3	0.00441009	0.182533		TFDP2	0.828943	0.962644
SELENOO	0.00441233	0.182533		ARID1B	0.834441	0.964518
NSA2	0.00446348	0.184084		SUZ12	0.835651	0.964518
RPS13	0.00447981	0.184084		XRN1	0.837765	0.964518
PMAIP1	0.00448286	0.184084		TXNIP	0.841218	0.964518
ZNF169	0.00451829	0.185084		PPP2R5C	0.842761	0.964518
GFPT1	0.00453406	0.185276		BPTF	0.842923	0.964518
CR1	0.00455655	0.185303		NOTCH2	0.845879	0.96554
UBP1	0.00456266	0.185303		CTTN	0.852961	0.967791
PCGF5	0.00457177	0.185303		LRPPRC	0.853702	0.967791
ZSCAN5A	0.00457909	0.185303		MKL1	0.854055	0.967791
MAP2K7	0.00460188	0.185776		SOX17	0.859609	0.969033
LY6D	0.00464083	0.186692		WT1	0.862039	0.969033
EML3	0.00465272	0.186692		CHEK2	0.862051	0.969033
PDE2A	0.00466735	0.186692		SPRR3	0.863433	0.969033
CNTD1	0.00466925	0.186692		CDC73	0.868542	0.970623
RGS10	0.00468088	0.18671		PSMA6	0.870519	0.970623
PCLO	0.00470653	0.187286		MAP3K1	0.874783	0.970623
BICD1	0.0047269	0.18765		PBRM1	0.874791	0.970623
AGPAT2	0.00474493	0.187919		EIF4G3	0.875868	0.970623
IBA57	0.00477277	0.188575		ATRX	0.877294	0.970623
SSBP4	0.0048021	0.188731		ADCY1	0.881438	0.972907
CHRM3	0.00482166	0.188731		MFNG	0.89	0.979076
TSC22D4	0.00482747	0.188731		HSPA8	0.897136	0.979076
GGT5	0.00485279	0.188731		PHLPP1	0.897581	0.979076
ENPP2	0.00485297	0.188731		ACVR2A	0.900657	0.979076
MRPS25	0.00487036	0.188731		FGFR3	0.902038	0.979076
PLCB3	0.00487063	0.188731		SMARCA1	0.907045	0.979076
RPL8	0.00487078	0.188731		PCSK6	0.909261	0.979076
PRR12	0.00489819	0.188731		BLM	0.910611	0.979076
DDIT3	0.00491816	0.188731		PCBP1	0.91269	0.979076
PTGFR	0.00491968	0.188731		ERBB2	0.913133	0.979076
VASH1-AS1	0.00493703	0.188731		ACVR1B	0.913192	0.979076
CACNB3	0.00494497	0.188731		CCND1	0.914389	0.979076
SNHG4	0.00495801	0.188731		DLG1	0.916907	0.979076
SREK1	0.00496087	0.188731		PPM1D	0.917128	0.979076
SPANXB1	0.00496481	0.188731		MAX	0.918407	0.979076
MMP9	0.0049704	0.188731		MAP4K3	0.920659	0.979247
MSC	0.0049934	0.188731		RGS3	0.92494	0.98126
CEBPA-DT	0.00499372	0.188731		ASXL2	0.926745	0.98126
AIM2	0.00500255	0.188731		CSDE1	0.936072	0.984814
CCDC102B	0.00508198	0.191011		SF3B1	0.936731	0.984814
ARPC3	0.0050878	0.191011		CLCC1	0.936798	0.984814
ALDOC	0.00510139	0.191011		DDX3X	0.93852	0.984814
MRPS26	0.00510871	0.191011		UPF3B	0.941505	0.985736
PDS5B	0.00513025	0.191388		CRTC3	0.944366	0.986001
ZNF286A	0.00520084	0.193199		NCF2	0.945971	0.986001
MRPS2	0.00520192	0.193199		MED24	0.948935	0.986189
EIF3H	0.00522085	0.193472		ASPM	0.95302	0.986189
CKMT2	0.00523542	0.193583		SH2B3	0.956075	0.986189
MRPL42	0.00525339	0.193819		ACO1	0.956325	0.986189
STXBP5-AS1	0.00527995	0.194084		RAC1	0.956688	0.986189
KIAA1143	0.0052838	0.194084		AHCTF1	0.967756	0.990544
GIGYF1	0.00531537	0.194815		PHF6	0.968484	0.990544
PTOV1	0.00534071	0.195316		B2M	0.973763	0.990544
TMEM45A	0.00535915	0.195331		ACSL3	0.974066	0.990544
KHSRP	0.00537066	0.195331		PIK3C2B	0.975976	0.990544
G3BP1	0.00538429	0.195331		EIF4G1	0.977822	0.990544
PCDH9	0.00539046	0.195331		EP300	0.978796	0.990544
HIVEP2	0.00539956	0.195331		CTNNB1	0.980885	0.990544
RPS3A	0.00543094	0.196042		MAP2K1	0.982258	0.990544
GAPVD1	0.00545437	0.196443		APAF1	0.983902	0.990544
LUCAT1	0.00548073	0.196443		GNG2	0.984194	0.990544
POLG2	0.0054835	0.196443		CCAR1	0.994319	0.997824
DUSP10	0.00548906	0.196443		SF3A3	0.995692	0.997824
REST	0.0055229	0.196732		STK11	0.999292	0.999292
DDIT4L	0.00554491	0.196732
KCNC4	0.00558721	0.196732
ZBED3-AS1	0.005594	0.196732
NOS3	0.00560587	0.196732
SLC35B2	0.00561614	0.196732
GLE1	0.00561742	0.196732
MROCKI	0.00562571	0.196732
LPCAT3	0.00562638	0.196732
TFAP4	0.00562707	0.196732
RPS4X	0.00562802	0.196732
XPNPEP3	0.00563839	0.196732
PALM2	0.00565353	0.196849
CD274	0.00567859	0.197179
XRCC4	0.00569281	0.197179
EPHA6	0.00570938	0.197179
HEATR3	0.00571019	0.197179
ZSCAN16-AS1	0.00573701	0.197696
TEPSIN	0.00577277	0.198305
LMAN1	0.00577842	0.198305
NOL8	0.00582433	0.199071
ARHGAP28	0.00582456	0.199071
CXCL2	0.0058592	0.199846
FKBP9	0.00587557	0.199986
XPA	0.00588722	0.199986
COL6A1	0.00591366	0.200477
LINC01819	0.00592982	0.200617
FAM114A1	0.00595183	0.200956
ALG13	0.00600269	0.201574
SRSF2	0.0060034	0.201574
LINC01116	0.00600634	0.201574
NPIPB4	0.00601877	0.201587
ZCCHC4	0.00604451	0.202044
LGALS3	0.00607857	0.202777
TSLP	0.00609813	0.203024
WDR5	0.00612231	0.203424
ELP1	0.006156	0.203531
MAGEA1	0.00615808	0.203531
GPR156	0.00616206	0.203531
SACM1L	0.00619511	0.204099
HSPH1	0.00620368	0.204099
C3orf62	0.00624702	0.204912
TEK	0.00625292	0.204912
TRIM17	0.00628245	0.205042
PAEP	0.00629284	0.205042
TMEM200A	0.00630992	0.205042
AKT3	0.00631475	0.205042
CHCHD4	0.00631825	0.205042
SLC45A2	0.00635407	0.205739
SH3BP1	0.00636432	0.205739
RPL41	0.0063967	0.206364
DLL1	0.00641557	0.206364
ALPL	0.00642071	0.206364
RAPGEF4	0.00646838	0.207393
CYP4F22	0.0064824	0.207393
MAST3	0.00648995	0.207393
ERF	0.00652112	0.207939
RPL18A	0.00653191	0.207939
NLRC5	0.00654977	0.207992
NDUFV2-AS1	0.00656786	0.207992
ADGRG1	0.00657091	0.207992
CEBPA	0.00659778	0.208447
EDNRB	0.00661415	0.208543
SCG5	0.00662575	0.208543
RPL12	0.00664738	0.20883
EPHB1	0.00666539	0.209003
IFI44	0.00670891	0.209388
FSTL5	0.00673279	0.209388
TRIM35	0.00674092	0.209388
CALU	0.00674738	0.209388
C1QBP	0.00676912	0.209388
NTHL1	0.00677508	0.209388
PHB2	0.00678785	0.209388
NTNG1	0.00679034	0.209388
AFMID	0.00679043	0.209388
SLC19A1	0.00683726	0.210444
FSIP2	0.00685687	0.21066
LINC02167	0.00688633	0.211177
MAP1B	0.00693743	0.212017
DCLK1	0.00696471	0.212017
CPA3	0.00697113	0.212017
RPL19	0.00699408	0.212017
TMEM140	0.00701415	0.212017
SORBS2	0.00702765	0.212017
JAZF1	0.00703452	0.212017
STK19	0.00703796	0.212017
TREM1	0.00703876	0.212017
DIDO1	0.00704059	0.212017
FOXD3	0.00706654	0.212347
PARD3B	0.00707697	0.212347
STAT6	0.00710866	0.212749
NNT-AS1	0.00711894	0.212749
PRRT4	0.0071288	0.212749
PSPN	0.00714129	0.212749
RASD1	0.00717003	0.213058
FAM177A1	0.00718014	0.213058
RNF212	0.00720552	0.213058
VGLL2	0.00720775	0.213058
DGKZ	0.00721815	0.213058
ABHD15	0.00722815	0.213058
RIMS2	0.00729913	0.214772
S1PR1	0.00731502	0.214861
MDGA2	0.00735824	0.215751
SETBP1	0.00741289	0.216973
CISD2	0.0075692	0.220336
RPL21	0.00759864	0.220336
FAM189B	0.00760439	0.220336
LINC00891	0.00761586	0.220336
SERPINB7	0.00761761	0.220336
PCMTD2	0.00763459	0.220336
SPINK1	0.0076539	0.220336
CXCL8	0.00766273	0.220336
DST	0.00766962	0.220336
ASB16	0.00767515	0.220336
RNF182	0.007698	0.220336
DUSP9	0.00770684	0.220336
IL15	0.00771784	0.220336
TRMO	0.00772217	0.220336
TPP2	0.00773571	0.220336
NHLRC1	0.00773872	0.220336
GBP5	0.00775759	0.220493
BRME1	0.00778419	0.220493
ZBED4	0.00779117	0.220493
GPBP1	0.00779701	0.220493
ST13	0.00781842	0.220508
C2orf42	0.00782421	0.220508
PLPPR4	0.00783713	0.220508
KIF19	0.00795424	0.223046
RASSF10	0.00795443	0.223046
NMRAL2P	0.00798091	0.223046
ECD	0.00798713	0.223046
DIRC3	0.00799403	0.223046
RPS26	0.00803071	0.223695
LRRC2	0.00809524	0.224799
PAQR3	0.0081175	0.224799
PIP4P1	0.00813303	0.224799
RPL27A	0.00814254	0.224799
ATP5F1D	0.00814255	0.224799
ZC3H12C	0.00815104	0.224799
RHOF	0.00818829	0.225454
FKBP7	0.00821361	0.22578
CCDC189	0.0082292	0.225837
RIPOR2	0.00830501	0.226904
TUBB4A	0.00831389	0.226904
DNAH11	0.0083315	0.226904
CORO1A	0.00833482	0.226904
ATOH1	0.00833595	0.226904
IKZF3	0.00835892	0.226954
ZNF581	0.00836497	0.226954
LINC01123	0.00839608	0.227429
JCAD	0.00846077	0.228797
YIPF2	0.00849051	0.228797
ZNF557	0.00849154	0.228797
SLC26A7	0.00850796	0.228797
LARP4B	0.0085283	0.228797
GPAT3	0.00853417	0.228797
GREM1	0.00854243	0.228797
FMN2	0.00861197	0.230291
POMGNT1	0.00866202	0.230776
ISM1	0.00866957	0.230776
PPP4C	0.00867155	0.230776
C8orf76	0.00874108	0.231703
PTPRB	0.00874577	0.231703
GRIK2	0.00875733	0.231703
SLC12A9	0.00876182	0.231703
INSC	0.00878116	0.231848
GABRA2	0.00881337	0.232331
BTN3A3	0.00886077	0.232769
NFATC2IP	0.00887087	0.232769
SMARCA2	0.00887178	0.232769
TM7SF2	0.00895644	0.234622
ACOT13	0.0089956	0.234951
RPS23	0.00899712	0.234951
PAXBP1	0.00902484	0.235308
HSDL2	0.00904187	0.235384
TRIR	0.00906648	0.235658
SLITRK4	0.00909102	0.235929
SYNGR3	0.00914446	0.236948
CDK13	0.00922488	0.238662
TOP1MT	0.00931206	0.239759
SULF1	0.00937687	0.239759
EHMT1	0.00939033	0.239759
FAM207A	0.00939399	0.239759
CRAMP1	0.00939549	0.239759
SREBF1	0.00940464	0.239759
FICD	0.00942589	0.239759
RYR3	0.00943324	0.239759
SLC39A7	0.00943688	0.239759
MCTP1	0.00943881	0.239759
COQ8A	0.0094663	0.239759
PRMT1	0.0094794	0.239759
ZNF214	0.00948933	0.239759
TRIM37	0.00953199	0.239759
SAT2	0.00953637	0.239759
SYT1	0.00956501	0.239759
BICD2	0.00956754	0.239759
BHLHE41	0.00957054	0.239759
RSL1D1	0.0095817	0.239759
SCLY	0.00960323	0.239759
MTMR7	0.00961191	0.239759
SNHG7	0.0096213	0.239759
SP1	0.00962447	0.239759
DRD2	0.0096245	0.239759
RPS5	0.00965889	0.239759
FXN	0.00966259	0.239759
SPAG17	0.00967938	0.239759
NYAP1	0.00967982	0.239759
RSBN1L	0.00969334	0.239759
NDRG3	0.00969931	0.239759
UGDH-AS1	0.00971687	0.239759
LINC00942	0.00972636	0.239759
COQ10A	0.00981428	0.241227
RELN	0.00981478	0.241227
NUDT5	0.00985014	0.241666
NPAS3	0.00986157	0.241666
FAM184B	0.00989311	0.241998
RGS17	0.00991718	0.241998
MED25	0.00993292	0.241998
FAM133A	0.00993301	0.241998
LAG3	0.0099884	0.242993
ZNF658	0.010015	0.243286
PSAT1	0.0100883	0.244107
MAGT1	0.0100942	0.244107
LINC00884	0.0100983	0.244107
SAR1B	0.0101152	0.244107
RMDN1	0.0101336	0.244107
ELP3	0.0101364	0.244107
RASSF2	0.0101609	0.244344
HLA-F	0.0102133	0.245252
RAB2B	0.0102523	0.245642
PABPC1	0.0102688	0.245642
CCDC169	0.010279	0.245642
B4GALNT2	0.0103044	0.245642
GIPC2	0.0103141	0.245642
RUNDC3B	0.0103336	0.245642
LINC01814	0.010335	0.245642
TRIM58	0.0103614	0.245642
LINC02444	0.0103618	0.245642
TOMM22	0.0104025	0.245966
SAPCD2	0.0104163	0.245966
CSNK1G2	0.0104197	0.245966
PPP4R2	0.0104708	0.246824
RPS2	0.0105366	0.248024
PDE4DIP	0.010662	0.250156
TFAM	0.0106641	0.250156
B4GALT4	0.0106842	0.250156
JCHAIN	0.010687	0.250156
DLGAP1-AS1	0.0107684	0.251399
PANX1	0.0107702	0.251399
AIF1	0.0109035	0.253788
CCDC25	0.0109044	0.253788
HEIH	0.0109429	0.253788
ZNF497	0.0109558	0.253788
HMSD	0.0109609	0.253788
TMC6	0.0109709	0.253788
LINC00847	0.0110012	0.253788
FBXL6	0.0110117	0.253788
HNRNPH1	0.0110237	0.253788
IFIH1	0.0110244	0.253788
SEL1L	0.0110879	0.254553
IGKV1-27	0.0110881	0.254553
NELFE	0.0111859	0.256448
LINC00910	0.0112557	0.257695
TENT4B	0.0113144	0.258522
TYSND1	0.0113403	0.258522
ACSS3	0.0113425	0.258522
QRICH1	0.0113538	0.258522
ZDHHC3	0.0114008	0.258859
PM20D2	0.0114129	0.258859
UST	0.011415	0.258859
TOR2A	0.0114815	0.260015
TEX264	0.0115133	0.260036
ZDHHC20	0.0115136	0.260036
BLOC1S6	0.0115639	0.260565
PHF1	0.0115682	0.260565
UBE2N	0.0116101	0.261157
HCG4P5	0.0116579	0.26188
UNC80	0.0116779	0.261978
HTR2C	0.0117126	0.262402
ADCYAP1	0.0117622	0.262808
DCUN1D2	0.0118138	0.262808
PDCD1LG2	0.0118233	0.262808
SFTA1P	0.0118313	0.262808
G0S2	0.0118566	0.262808
MIR600HG	0.0118657	0.262808
IL3RA	0.0118752	0.262808
KIAA1958	0.0118862	0.262808
NR2C1	0.0118877	0.262808
ANAPC2	0.0118879	0.262808
ARHGAP31	0.0119117	0.262808
GCNT1	0.0119194	0.262808
ARHGAP24	0.0119646	0.263113
CD200	0.0119881	0.263113
D2HGDH	0.0119915	0.263113
PDPR	0.0119962	0.263113
NCBP1	0.01203	0.26351
PSG6	0.0120576	0.263679
NOTCH1	0.0120774	0.263679
DNAH5	0.0121081	0.263679
BRD3	0.0121148	0.263679
RPL4	0.0121167	0.263679
TMEM97	0.0121354	0.263744
GRIA1	0.0121929	0.264211
PLEKHG4	0.0121979	0.264211
GLB1L	0.0122103	0.264211
TMEM234	0.0122201	0.264211
LIN7A	0.0122603	0.264737
UNC119	0.012361	0.266568
MRPL50	0.0123834	0.266706
ATF6B	0.0124163	0.266891
SP140	0.0124239	0.266891
RPL36	0.0125373	0.268981
COL1A2	0.0125698	0.269331
NKD1	0.0126492	0.270686
C20orf27	0.0127068	0.271572
UBE2Z	0.0127413	0.271864
GEMIN6	0.012753	0.271864
ZC3H4	0.0127817	0.272128
CACNB2	0.0128069	0.272318
ERC2	0.0128607	0.272768
VSIG1	0.0128687	0.272768
MYO16	0.012877	0.272768
PAIP2	0.0129329	0.273055
MKX	0.0129596	0.273055
LRRC32	0.0129704	0.273055
SHQ1	0.0130007	0.273055
MTLN	0.0130101	0.273055
KIF13A	0.0130104	0.273055
KBTBD12	0.013041	0.273055
NQO2	0.0130447	0.273055
ERVW-1	0.0130479	0.273055
TJP1	0.0130539	0.273055
ZMYND19	0.0130857	0.273273
MAPK13	0.0130971	0.273273
ABCB10	0.0131273	0.273445
RAI14	0.0131381	0.273445
SLCO1A2	0.0131735	0.273519
SEMA3G	0.0131744	0.273519
MIPOL1	0.0132006	0.273561
ROR2	0.0132122	0.273561
LARP6	0.0132255	0.273561
CELF2	0.0132429	0.273582
PCDHB12	0.0132653	0.273708
GTF3C6	0.0133584	0.274231
TRPS1	0.0133829	0.274231
SLIT2	0.0133851	0.274231
ZNF274	0.0133856	0.274231
ADAL	0.0134016	0.274231
FGF7P6	0.0134051	0.274231
LINC00261	0.0134055	0.274231
SYT9	0.013453	0.274353
FHAD1	0.0134607	0.274353
C17orf67	0.0134607	0.274353
P4HA2	0.013499	0.27453
VPS16	0.0135045	0.27453
TEX41	0.0135187	0.27453
HDGFL2	0.0135517	0.274866
LEAP2	0.0135945	0.275399
KIT	0.0136716	0.276466
MBOAT2	0.0137138	0.276466
KCNQ2	0.0137235	0.276466
AP3M2	0.013743	0.276466
CHRDL1	0.0137432	0.276466
CNFN	0.0137541	0.276466
TBXAS1	0.013765	0.276466
SMG1P5	0.0137809	0.276466
HOPX	0.013796	0.276466
ENAM	0.0138608	0.276965
HEPH	0.0139162	0.276965
TMEM167B	0.0139167	0.276965
TRIM65	0.0139168	0.276965
MBD3	0.0139236	0.276965
UBE2QL1	0.0139314	0.276965
RASGRF2	0.0139404	0.276965
NTSR1	0.0139535	0.276965
DNAJC9	0.014015	0.277856
TNRC6C-AS1	0.0140403	0.277931
TLCD4	0.014052	0.277931
TCN2	0.014071	0.277976
TMEM87A	0.0140999	0.27822
ADGRB1	0.014137	0.278623
FOXE1	0.0141939	0.27888
CKMT2-AS1	0.0142608	0.27888
DAZAP1	0.0142833	0.27888
PYM1	0.0142939	0.27888
ZNF599	0.0143235	0.27888
SCAP	0.0143355	0.27888
CLUH	0.0143437	0.27888
ST8SIA6-AS1	0.0143548	0.27888
YIF1A	0.0143631	0.27888
NCOA5	0.0143777	0.27888
CPXM2	0.0144062	0.27888
NR6A1	0.0144172	0.27888
TONSL	0.0144263	0.27888
DYNC1LI1	0.0144309	0.27888
SRSF7	0.0144317	0.27888
IQCC	0.0144396	0.27888
MIER3	0.0144498	0.27888
PPWD1	0.0145106	0.27888
TSPAN5	0.0145108	0.27888
HACL1	0.0145132	0.27888
SLC25A27	0.0145193	0.27888
PALMD	0.0145297	0.27888
TRERF1	0.0145405	0.27888
BMS1P4	0.0145513	0.27888
NR0B1	0.0145673	0.27888
CPSF3	0.0146128	0.279432
LRP2BP	0.0146321	0.279481
PCDHB6	0.0146773	0.280024
TBC1D7	0.0146948	0.280039
LINC02418	0.0148224	0.282146
TMEM217	0.0148392	0.282146
PCDHB4	0.0148803	0.282535
RPL30	0.0148934	0.282535
HEY2	0.0149149	0.282622
SILC1	0.0149494	0.282927
RRM2B	0.0149648	0.282927
OS9	0.0150066	0.283209
NKX2-1	0.0150574	0.283209
LINC00504	0.0150623	0.283209
SEC61A1	0.0150959	0.283209
FHDC1	0.0151136	0.283209
PUM2	0.0151267	0.283209
LURAP1	0.0151367	0.283209
GPR68	0.0151369	0.283209
OAF	0.0151622	0.283209
C11orf98	0.0151944	0.283209
HS3ST5	0.0151974	0.283209
GSTP1	0.0152322	0.283209
PTPRD	0.0152329	0.283209
CBWD3	0.0152334	0.283209
DUOX1	0.0152339	0.283209
NGF	0.0152734	0.283627
TERF1	0.0152913	0.283645
SERTAD4-AS1	0.0153649	0.28469
NOP56	0.0153818	0.28469
FAM155A	0.0154384	0.285293
NRXN1	0.0154485	0.285293
CFHR3	0.0155392	0.28613
DHX29	0.0155775	0.28613
AHCY	0.015586	0.28613
ABRAXAS1	0.015627	0.28613
TMEM86B	0.015673	0.28613
PHETA1	0.0156756	0.28613
CHKB	0.01569	0.28613
C4B	0.0157055	0.28613
CLIC2	0.0157135	0.28613
LINC00680	0.0157182	0.28613
HLA-A	0.0157221	0.28613
SNX11	0.0157304	0.28613
RPS6KA6	0.015735	0.28613
EGLN3	0.0157353	0.28613
CERCAM	0.0157731	0.28613
SPTB	0.0157828	0.28613
NBEAL2	0.0157861	0.28613
HCN1	0.015802	0.28613
EEF2	0.0158615	0.286898
SGK2	0.0158977	0.287216
ZNF441	0.0159135	0.287216
CA10	0.0159616	0.287773
POLRMT	0.0160157	0.288144
RPLP2	0.0160166	0.288144
LINC00467	0.0161129	0.288955
IL6	0.0161355	0.288955
INSM1	0.0161391	0.288955
RPL10	0.016163	0.288955
SYTL1	0.016165	0.288955
SFT2D2	0.0161654	0.288955
TMEM102	0.0161842	0.288964
MSS51	0.0162115	0.288964
FAM227B	0.0162178	0.288964
MRPL57	0.0162528	0.289272
HCG15	0.0162848	0.289272
ALAS2	0.016287	0.289272
WDR5B	0.01631	0.289274
SERTAD4	0.0163397	0.289274
RPS25	0.0163555	0.289274
MYO3A	0.0163564	0.289274
RACK1	0.0164416	0.290341
TIE1	0.0164514	0.290341
FMOD	0.0165148	0.291151
RPLP0	0.0166238	0.292364
TSEN2	0.0166283	0.292364
SP5	0.016636	0.292364
RAD52	0.0166642	0.292515
PSMD10	0.0166796	0.292515
MPP7	0.0167125	0.292645
ZNF414	0.0167429	0.292645
IL1A	0.0167719	0.292645
SLC29A3	0.0167731	0.292645
SOHLH2	0.0167746	0.292645
CEP83	0.0169066	0.293955
FAM216A	0.0169164	0.293955
TEX14	0.0169312	0.293955
FBXW5	0.0169437	0.293955
EDIL3	0.0169671	0.293955
RBM27	0.0169788	0.293955
SLFN5	0.0169888	0.293955
B3GNT9	0.0170386	0.293955
IL24	0.0170587	0.293955
HOMER1	0.0170675	0.293955
SORD	0.0170806	0.293955
NEIL1	0.0170997	0.293955
TARBP1	0.0171063	0.293955
COL1A1	0.0171157	0.293955
CHKA	0.0171233	0.293955
GRM2	0.0171311	0.293955
APOBEC3B	0.0171546	0.294056
KCNV1	0.017209	0.294686
POSTN	0.0172826	0.295366
TWF2	0.0172927	0.295366
ZNF37BP	0.0173017	0.295366
SAMM50	0.0173567	0.295842
MDM2	0.0173968	0.295842
CARNMT1	0.0173984	0.295842
SSTR1	0.0174004	0.295842
NBEA	0.0174187	0.295852
WIPI1	0.0174431	0.295965
PIEZO2	0.0174979	0.296454
CHKB-CPT1B	0.0175073	0.296454
CBX2	0.0175423	0.296602
APAF1	0.0175537	0.296602
GPR85	0.0175875	0.296602
GULP1	0.0175912	0.296602
NFATC3	0.0176092	0.296602
RPL11	0.0176226	0.296602
FN1	0.0176937	0.2969
TOR1AIP2	0.0176942	0.2969
ARMCX1	0.0177068	0.2969
RSKR	0.0177113	0.2969
RNF43	0.0177641	0.29746
NEDD4L	0.0177803	0.29746
TPMT	0.0178559	0.297919
MEG8	0.0178582	0.297919
METTL8	0.0178794	0.297919
MEMO1	0.0179114	0.297919
RRP1B	0.0179411	0.297919
SFXN4	0.017988	0.297919
TMEM51	0.0179987	0.297919
FAM117B	0.0180265	0.297919
RCN3	0.0180504	0.297919
SEMA4D	0.0180545	0.297919
TMEM262	0.0180559	0.297919
BTN2A1	0.0180581	0.297919
NPIPB3	0.0181056	0.297919
CEACAM19	0.0181069	0.297919
SLC26A6	0.0181198	0.297919
ESD	0.0181287	0.297919
CFI	0.0181302	0.297919
DLGAP1-AS2	0.0181479	0.297919
GTF2H2C	0.0181654	0.297919
TNFRSF9	0.0181717	0.297919
PRKRA	0.0181897	0.297919
LAYN	0.0181999	0.297919
CELF4	0.0182292	0.298106
PGAM5	0.0182727	0.298526
CALHM5	0.0183039	0.298698
SLC66A1L	0.018319	0.298698
LINC01638	0.018367	0.299124
PLEKHG2	0.0183907	0.299124
UBE2D1	0.018415	0.299124
PTGS2	0.0184167	0.299124
C17orf49	0.0184359	0.299146
CAPRIN1	0.0184727	0.299302
SAAL1	0.0184814	0.299302
DCTPP1	0.0185301	0.2998
RRAD	0.0185739	0.300044
TAGLN3	0.01859	0.300044
KPNA3	0.0186022	0.300044
ZNF589	0.0186779	0.300044
FKBP2	0.0186787	0.300044
MMP16	0.0186966	0.300044
CDC123	0.0187155	0.300044
RPS2P46	0.0187171	0.300044
ZMYM2	0.0187425	0.300044
CEP78	0.01877	0.300044
MRPL54	0.0187927	0.300044
CHCHD1	0.0188001	0.300044
SAFB2	0.0188067	0.300044
RPL7P9	0.0188331	0.300044
MSANTD2	0.018839	0.300044
AVPR1A	0.0188525	0.300044
CCAR2	0.0188731	0.300044
DNAJC7	0.0188791	0.300044
MTA2	0.01889	0.300044
IDH3B	0.0189042	0.300044
PDIA3P1	0.0189612	0.300663
GTF2IP1	0.0190111	0.301096
RPS18	0.0190245	0.301096
MRE11	0.019053	0.301261
OSGIN1	0.0190885	0.301283
N4BP2L2-IT2	0.0190904	0.301283
ARID2	0.019137	0.301732
TXNRD1	0.0191915	0.301915
RNLS	0.0192088	0.301915
SNHG19	0.0192392	0.301915
ACTR5	0.0192429	0.301915
EEF1B2	0.0192429	0.301915
RAB6B	0.0192605	0.301915
KLHDC4	0.019275	0.301915
SLC25A39	0.0192978	0.301989
VEGFA	0.0193707	0.302847
MPIG6B	0.0194144	0.303246
PRDM10	0.019433	0.303252
POLD1	0.0195368	0.304584
NUP88	0.0195717	0.304584
LBHD1	0.019573	0.304584
MAGED2	0.0195924	0.304602
MTSS1	0.0196336	0.304959
ANAPC5	0.0196997	0.305703
SLC38A6	0.0197524	0.306236
YRDC	0.0197822	0.306413
LCMT2	0.0198023	0.306441
CHGA	0.0198369	0.306692
HSPA8	0.0199193	0.307681
CDH6	0.0199653	0.308035
ANKRD37	0.0199791	0.308035
POFUT2	0.0201032	0.308967
MARCHF1	0.0201105	0.308967
GTF2I	0.0201515	0.308967
ELL2	0.0201537	0.308967
DQX1	0.0201815	0.308967
CYP27A1	0.0201827	0.308967
FCGRT	0.0201942	0.308967
AMN1	0.0202283	0.308967
GSDMC	0.0202284	0.308967
GRWD1	0.0202428	0.308967
PRPF31	0.0202604	0.308967
KAT14	0.0202759	0.308967
TAF5	0.0202915	0.308967
GPR37	0.0203016	0.308967
TPM1	0.0203334	0.308967
NRGN	0.0203353	0.308967
ECEL1	0.0204694	0.309998
TRAPPC2L	0.0204834	0.309998
LINC00667	0.0204984	0.309998
SMARCE1	0.0205389	0.309998
SFTPA1	0.0205399	0.309998
IL13RA2	0.0205428	0.309998
MAML1	0.0205612	0.309998
IL1R1	0.0205774	0.309998
GRAP2	0.0205792	0.309998
MAP4K1	0.0206009	0.309998
ZXDB	0.0206072	0.309998
PUS1	0.0207547	0.311937
PSG5	0.0207737	0.311942
ABHD17A	0.0208527	0.312504
UBBP4	0.0208654	0.312504
FAM53B	0.0208673	0.312504
PTPRR	0.0208955	0.312647
C6orf62	0.0209882	0.313329
CHSY3	0.0210657	0.313329
CLDN11	0.0210894	0.313329
ZNF394	0.0210899	0.313329
SSX1	0.0211096	0.313329
CREB5	0.0211251	0.313329
ATOH8	0.0211333	0.313329
SLC25A23	0.0211414	0.313329
ANXA5	0.0211459	0.313329
HNRNPA1P48	0.0211539	0.313329
ECHDC3	0.0211626	0.313329
PRRG1	0.0211782	0.313329
SNRPB	0.0211848	0.313329
PIAS4	0.0212175	0.313361
LINC01615	0.0212245	0.313361
PARPBP	0.0212526	0.3135
DIPK1A	0.0213033	0.313843
SLC66A3	0.0213134	0.313843
TENM2	0.021367	0.314075
HEXD	0.021384	0.314075
DHX30	0.0213856	0.314075
H2AX	0.0214518	0.314562
FAAH2	0.0214564	0.314562
C4A	0.0215184	0.314963
C1orf131	0.0215214	0.314963
KIAA1328	0.0216113	0.316001
EIF3E	0.0216325	0.316034
TRAF5	0.0217071	0.316368
DTX3L	0.021708	0.316368
TPST1	0.0217199	0.316368
SMIM10	0.0217478	0.316368
BTBD2	0.0217539	0.316368
HLA-J	0.0217763	0.316368
DOC2A	0.0218275	0.316368
TACR1	0.0218436	0.316368
REXO4	0.0218444	0.316368
HECW2	0.0218446	0.316368
CD28	0.0219094	0.316874
SCAMP5	0.0219174	0.316874
CA13	0.02195	0.316881
DYNC1I2P1	0.021965	0.316881
COL19A1	0.0219749	0.316881
ELP6	0.0219951	0.3169
ING1	0.0220165	0.316928
TCEAL3	0.0220349	0.316928
MAPRE3	0.0221264	0.317026
MAPKAPK5	0.0221523	0.317026
UBA6	0.0221692	0.317026
EYA1	0.0221806	0.317026
SARS2	0.0221842	0.317026
B2M	0.022187	0.317026
LNX1	0.0222273	0.317026
LRP1B	0.0222418	0.317026
KIRREL3	0.0222676	0.317026
CAPN15	0.0222881	0.317026
TRIM39	0.0222928	0.317026
GDPD3	0.0222979	0.317026
SLC50A1	0.022305	0.317026
ADGRB3	0.022325	0.317026
DSEL	0.0223263	0.317026
BMP7	0.0223464	0.317043
PCDHB7	0.0223789	0.317206
TATDN2P2	0.0224137	0.317206
SLC8A1	0.0224253	0.317206
TNFAIP6	0.0224363	0.317206
LINC01411	0.022471	0.317206
TFPI2	0.0225067	0.317206
HS3ST3A1	0.0225218	0.317206
AP3M1	0.0225396	0.317206
RGS4	0.0225529	0.317206
TMEM41B	0.0225647	0.317206
PRCP	0.0225667	0.317206
TAP1	0.0225916	0.317289
TERT	0.0227031	0.318309
SLC37A3	0.0227335	0.318309
HOXC11	0.0227386	0.318309
CLEC11A	0.0227404	0.318309
TBC1D22B	0.0227752	0.318528
KREMEN2	0.0228484	0.319285
SNHG30	0.0228765	0.319411
TUBB2A	0.0229133	0.319466
C11orf95	0.0229366	0.319466
AFP	0.022946	0.319466
SLC10A7	0.0229569	0.319466
NSG1	0.0229842	0.31958
RHOBTB3	0.023011	0.319666
PI4KAP1	0.0230286	0.319666
CTXN1	0.0230529	0.319737
BEX2	0.0230963	0.319795
SOX2-OT	0.0231331	0.319795
CDK14	0.0231535	0.319795
WAS	0.0231737	0.319795
VPS33A	0.0231907	0.319795
NOL3	0.0232236	0.319795
ANP32B	0.0232519	0.319795
NBN	0.0232587	0.319795
NPY1R	0.0232718	0.319795
CD40	0.0232764	0.319795
LINC00506	0.0233076	0.319795
CCDC6	0.023325	0.319795
KLHL20	0.0233499	0.319795
ARHGAP20	0.0233803	0.319795
EGFEM1P	0.0234014	0.319795
PPP3CB	0.023412	0.319795
ANGEL2	0.0234484	0.319795
RBM17	0.023493	0.319795
APOE	0.0235115	0.319795
CDH1	0.0235294	0.319795
CCDC106	0.0235565	0.319795
RNF126	0.0235597	0.319795
ZFP36L2	0.0235598	0.319795
CDC42BPA	0.0235958	0.319795
RPS14	0.0236139	0.319795
NTMT1	0.0236169	0.319795
CSF2	0.0236193	0.319795
ADAMTS14	0.0236208	0.319795
RILPL2	0.0236571	0.319795
TNFAIP8L1	0.0236997	0.319795
KLHL11	0.023733	0.319795
SOGA3	0.0237805	0.319795
HLA-B	0.0237849	0.319795
WRAP53	0.0238089	0.319795
ISYNA1	0.0238323	0.319795
FASTKD5	0.0238597	0.319795
LINC00526	0.0238714	0.319795
DDX55	0.0238825	0.319795
GRIA4	0.0238951	0.319795
SREK1IP1	0.023907	0.319795
TMEM236	0.0239275	0.319795
ZNF518A	0.0239373	0.319795
SPX	0.0239661	0.319795
SYN2	0.0239716	0.319795
ZNF543	0.023974	0.319795
ASAH2B	0.0239993	0.319795
ZEB1-AS1	0.0240289	0.319795
ATAD2B	0.0240521	0.319795
PLCD1	0.0240937	0.319795
MLPH	0.0240967	0.319795
ZNF658B	0.0241352	0.319795
DMRTA1	0.0241596	0.319795
HCG18	0.0241712	0.319795
PCNA	0.0241741	0.319795
RHBDF2	0.0241917	0.319795
RPL38	0.0242025	0.319795
CCAR1	0.0242273	0.319795
ATP8B1	0.0242315	0.319795
NHEJ1	0.0242481	0.319795
LINC01128	0.0242737	0.319795
GOT1	0.0242793	0.319795
ACTR8	0.0242925	0.319795
SNAPC2	0.0242953	0.319795
NKTR	0.0242966	0.319795
TRAP1	0.0243008	0.319795
MCAT	0.0243505	0.319802
CXCL14	0.0243512	0.319802
TOR3A	0.0243587	0.319802
RRP9	0.0244067	0.320105
ADGRL2	0.0244303	0.320105
ZNF343	0.0244544	0.320105
BAHD1	0.0244735	0.320105
CCDC66	0.0244776	0.320105
BRAP	0.0245744	0.32112
UGT8	0.0246137	0.321381
GOLGA2P11	0.024662	0.321762
SLFN13	0.0246982	0.321982
FAHD2A	0.0247353	0.322022
NAV3	0.0247398	0.322022
TRIM27	0.0247764	0.322118
DUSP7	0.02479	0.322118
GRHPR	0.024864	0.322118
KCNAB1	0.02488	0.322118
PRKCD	0.0248828	0.322118
USP7	0.0248868	0.322118
TIMM23	0.0248879	0.322118
MEA1	0.0249013	0.322118
AKR1B10	0.0249588	0.32237
PDIK1L	0.0249594	0.32237
SF3A2	0.025008	0.322548
MOXD1	0.0250118	0.322548
LIFR	0.0250316	0.322552
CCN3	0.0250666	0.322552
ZBTB17	0.02507	0.322552
WDR45B	0.0251928	0.323475
LRRC7	0.0251951	0.323475
SETD2	0.0252148	0.323475
SUPT6H	0.0252236	0.323475
SUMO2	0.0252553	0.323475
WDR55	0.0252616	0.323475
MICU2	0.0252773	0.323475
TAF1C	0.0253041	0.323571
PDE5A	0.0253393	0.323773
CNKSR2	0.0253799	0.324045
E2F3	0.025431	0.324179
ARSI	0.0254475	0.324179
AKR1E2	0.0254764	0.324179
H3-3A	0.0254847	0.324179
RFTN2	0.02549	0.324179
WDR59	0.02554	0.324179
AEBP1	0.0255581	0.324179
SCGB2A2	0.0255595	0.324179
KIF15	0.025634	0.324179
TFE3	0.0256456	0.324179
CAVIN2	0.0256776	0.324179
ZFPM2-AS1	0.0256822	0.324179
INKA1	0.0256879	0.324179
BDKRB1	0.0257172	0.324179
TNRC6B	0.0257279	0.324179
OSR1	0.0257298	0.324179
CEMIP	0.0257368	0.324179
TCEA2	0.0257405	0.324179
RTN4	0.025759	0.324179
NRIP3	0.025827	0.32479
NUP133	0.02589	0.325338
SLC25A1	0.0259657	0.325691
STOML1	0.0259674	0.325691
LINC01535	0.0260111	0.325691
ITLN1	0.026018	0.325691
NAALADL2	0.0260235	0.325691
TAF1B	0.026035	0.325691
ZBTB34	0.0260632	0.325755
NUP210	0.0261146	0.325755
TDO2	0.0261453	0.325755
GAD2	0.0261527	0.325755
SLC12A5	0.0261729	0.325755
DYSF	0.0261748	0.325755
HEPHL1	0.0261766	0.325755
FBXO46	0.0262611	0.32622
INVS	0.0262713	0.32622
IGLV2-14	0.0262849	0.32622
ZNF385A	0.0263033	0.32622
SLC5A6	0.0263572	0.32622
AGTPBP1	0.0263591	0.32622
ODAD2	0.0263617	0.32622
RAB32	0.0263746	0.32622
HTR3A	0.0263896	0.32622
RPL24	0.0264562	0.326802
CUEDC1	0.0265236	0.327392
KCNQ4	0.0265498	0.327473
SEC14L1	0.0265777	0.327576
RANBP3	0.0266	0.32761
BTN3A2	0.0266403	0.327656
DENND10	0.0266686	0.327656
CDK5R2	0.0266793	0.327656
PITPNA	0.0266822	0.327656
CDK16	0.0267413	0.327903
PJA1	0.0267416	0.327903
RAB3B	0.0268554	0.328876
BOP1	0.0268905	0.328876
METTL4	0.0269007	0.328876
CLSTN2	0.0269108	0.328876
PPP2R5B	0.0269193	0.328876
LDB2	0.0270167	0.329825
RB1	0.0270894	0.330343
ELAVL1	0.0271304	0.330343
GEM	0.0271455	0.330343
PTPRN	0.0271459	0.330343
NPIPB11	0.027158	0.330343
TAF13	0.0272345	0.330821
PDZD11	0.0272368	0.330821
NPIPB5	0.027294	0.33127
HCST	0.0273215	0.33127
GEMIN4	0.0273333	0.33127
AKAP3	0.0274044	0.331891
SMG1P2	0.0274671	0.332301
SCN9A	0.0274891	0.332301
FEM1A	0.0274979	0.332301
ZBTB49	0.0275191	0.332317
NDUFA7	0.0275418	0.332351
PHPT1	0.0275839	0.332619
LDAH	0.0276164	0.332771
SNX25	0.0276537	0.33298
MTM1	0.0277332	0.333696
SYTL5	0.027813	0.334016
CCDC51	0.0278284	0.334016
MIF	0.0278346	0.334016
SLC25A5-AS1	0.0278447	0.334016
P2RX7	0.0278596	0.334016
AFAP1L1	0.0278856	0.334088
GATA1	0.0279161	0.334192
BCDIN3D-AS1	0.0279343	0.334192
AR	0.0279769	0.334391
TRIM63	0.0280032	0.334391
TSPAN7	0.028011	0.334391
LINC01684	0.0280542	0.334668
SERPINB4	0.0281275	0.335174
ABCA2	0.0281403	0.335174
HCP5	0.0281568	0.335174
PA2G4	0.0282263	0.335721
TRIM13	0.0282429	0.335721
CIART	0.0282673	0.335772
LRRC45	0.0283065	0.335902
LINC00052	0.0283185	0.335902
ERG	0.0283434	0.335959
IARS2	0.0283848	0.336029
SLC26A4	0.0284109	0.336029
CYB5RL	0.0284224	0.336029
NDNF	0.0284297	0.336029
TREX2	0.0284651	0.33617
PRR16	0.0285519	0.33617
PXDC1	0.0285598	0.33617
MTERF4	0.0285616	0.33617
SLC8A2	0.0285653	0.33617
SPECC1L	0.0285665	0.33617
RPUSD4	0.0285824	0.33617
PAH	0.0286046	0.336194
IFI6	0.0286835	0.336639
CLPP	0.0286897	0.336639
CNBD2	0.0287265	0.336639
KCTD16	0.0287624	0.336639
CLIC5	0.0287927	0.336639
OXTR	0.0288421	0.336639
VPS36	0.0288446	0.336639
ZNF132	0.0288507	0.336639
PABPC5	0.0288639	0.336639
ACLY	0.0288644	0.336639
PPP1R3C	0.0288766	0.336639
LAMP3	0.0289112	0.336639
ABHD6	0.0289294	0.336639
BEST3	0.0289647	0.336639
CLASP2	0.0289825	0.336639
TWNK	0.0290005	0.336639
CSKMT	0.0290049	0.336639
LINC01356	0.029005	0.336639
LINC01446	0.0290317	0.336716
PARVA	0.0290551	0.336753
GNL3	0.0291146	0.337209
RYR2	0.029151	0.337369
DDX60L	0.0291714	0.337369
NXF3	0.029189	0.337369
MEGF10	0.0292802	0.33819
GCHFR	0.0293007	0.338192
PIH1D1	0.0293213	0.338197
SH3BP4	0.0293779	0.338402
TMEM273	0.0293797	0.338402
FAM3A	0.0294023	0.33843
CSPG4P10	0.0295806	0.340248
NPIPA5	0.0296438	0.340403
MID1	0.0296481	0.340403
PLIN5	0.0296779	0.340403
WDR44	0.0297016	0.340403
LINC00622	0.0297158	0.340403
P2RY10	0.0297162	0.340403
NOP2	0.0297607	0.340536
PANO1	0.0297687	0.340536
ZNF792	0.0297929	0.340581
ZBTB7A	0.0298183	0.34062
ZNF697	0.0298371	0.34062
ZBTB44	0.0300297	0.342478
RILP	0.0300409	0.342478
SNX5	0.0301463	0.343321
LINC00339	0.0301901	0.343321
ZNF81	0.0301951	0.343321
MRPL2	0.030197	0.343321
KDELR3	0.0302499	0.343689
LINC01111	0.0302856	0.343861
ARMCX2	0.0303291	0.344038
ZNF66	0.0303423	0.344038
MGLL	0.03037	0.344118
ST6GALNAC4	0.0303943	0.34416
TMEM62	0.030475	0.344698
AGA	0.0304955	0.344698
TIGD7	0.0305228	0.344698
AKT1S1	0.0305813	0.344698
CREB3	0.0305848	0.344698
KCNK16	0.0305953	0.344698
RPL9	0.0306007	0.344698
RCN1P2	0.0306377	0.344698
TMEM30B	0.0306464	0.344698
KAT6B	0.0306481	0.344698
SNRNP70	0.0306828	0.344857
RGS7	0.030801	0.345953
PTH2R	0.0308572	0.346051
DHRS1	0.0308598	0.346051
GOLGA2	0.0308719	0.346051
RPL22L1	0.0308993	0.346126
IGKV3D-20	0.0309387	0.346336
WWP2	0.0309903	0.346681
MRPS28	0.0310479	0.346767
CTBP1-DT	0.0310603	0.346767
GFER	0.0310768	0.346767
SP8	0.0310845	0.346767
FKBP5	0.0311018	0.346767
NDUFV2P1	0.0311364	0.346922
ME3	0.0311584	0.346936
FUT10	0.0311955	0.347118
BPTF	0.0312487	0.347478
FEZF1-AS1	0.0312804	0.347599
SCGN	0.0313526	0.34817
MTND4P12	0.0313747	0.348185
HNRNPU	0.0314374	0.348649
C10orf90	0.0314612	0.348681
CSPG5	0.0314999	0.348879
ARL14EP	0.0315864	0.349474
NFE2L2	0.0316138	0.349474
KHDRBS1	0.0316214	0.349474
MBLAC2	0.0316373	0.349474
SERINC1	0.0317181	0.34996
SULT1A1	0.0317231	0.34996
SELENOK	0.0317623	0.350161
PTGER3	0.0318999	0.350595
ATP5PO	0.0319113	0.350595
SEZ6	0.0319154	0.350595
CREB3L1	0.0319154	0.350595
TMEM156	0.031921	0.350595
THBS1	0.031934	0.350595
AMT	0.031969	0.350595
ITGB2-AS1	0.0319695	0.350595
DIRAS3	0.0320049	0.350753
LINC00944	0.0320465	0.350974
BRPF3	0.0320671	0.350974
LENG9	0.0320976	0.351078
AGAP4	0.0321568	0.351306
PDPK2P	0.0321605	0.351306
RGS19	0.0322464	0.351814
XIAP	0.0322827	0.351814
TCEAL7	0.0323021	0.351814
ITGB3	0.0323068	0.351814
SLC28A2	0.0323123	0.351814
YIPF5	0.0323764	0.352148
CAMKV	0.0323851	0.352148
SH3GLB1	0.0324848	0.352964
UGT2B17	0.0325024	0.352964
FUCA2	0.0325261	0.352993
COL11A1	0.0326066	0.353637
PAN3	0.0326401	0.353771
CAPS2	0.0327522	0.354755
PABPC4L	0.032829	0.355356
DHDDS	0.0328718	0.35559
ZNF837	0.0329684	0.356404
SMURF1	0.0329984	0.356498
MSL1	0.0330215	0.356517
UBA6-AS1	0.0330596	0.356644
PROM1	0.0331017	0.356644
CD63	0.0331169	0.356644
SLC35A3	0.0331319	0.356644
NHP2	0.033175	0.356644
C17orf100	0.0332132	0.356644
H19	0.0332446	0.356644
ESR1	0.0332615	0.356644
DOC2B	0.0332776	0.356644
GTF2IP4	0.0332795	0.356644
RAB26	0.0332851	0.356644
CEP95	0.0332906	0.356644
IGLV3-10	0.0333301	0.356644
MYL12B	0.033332	0.356644
CDKN2B-AS1	0.0335676	0.358396
TGS1	0.0335845	0.358396
SBNO1	0.0335974	0.358396
ALPK3	0.0336053	0.358396
TRAM1L1	0.0336279	0.358396
ANKFN1	0.0336401	0.358396
ZNF771	0.0336868	0.358396
ZNF571-AS1	0.0337089	0.358396
TCTA	0.0337144	0.358396
MOV10L1	0.0337255	0.358396
ALG1	0.0337316	0.358396
NALT1	0.033764	0.358512
KCNJ8	0.0339403	0.359977
COA8	0.0339451	0.359977
ZNF574	0.033978	0.360098
GNPAT	0.0341158	0.361329
GNLY	0.0342112	0.361377
GOPC	0.0342227	0.361377
LRRC37BP1	0.0342289	0.361377
GHRLOS	0.0342314	0.361377
PLD2	0.0342557	0.361377
CCL28	0.0342603	0.361377
FCHSD2	0.0342864	0.361377
NOSIP	0.0343087	0.361377
CSPP1	0.0343162	0.361377
RNF20	0.0343366	0.361377
CA3	0.034369	0.361452
SURF6	0.0343911	0.361452
ARHGAP19	0.0344086	0.361452
ABCB5	0.0344359	0.361512
UBE2G1	0.0344714	0.361657
EPOR	0.0345603	0.362182
HDC	0.0345873	0.362182
SLMAP	0.0345939	0.362182
FASN	0.0346081	0.362182
TP53RK	0.0346769	0.362675
HPS6	0.0347601	0.363318
ITGA11	0.034783	0.36333
ADAMTSL1	0.0348637	0.363805
ST20-AS1	0.034872	0.363805
DPP10	0.0349173	0.364008
GABRG3	0.0349378	0.364008
IRF1-AS1	0.0349819	0.364008
TMEM214	0.0349841	0.364008
GPC6	0.0350004	0.364008
TBC1D19	0.0350385	0.364014
TMEM198B	0.0350507	0.364014
KIF2A	0.0350792	0.364014
SNF8	0.0351003	0.364014
S1PR5	0.0351099	0.364014
PPARGC1B	0.0351386	0.364087
LINC01088	0.0352106	0.364185
EXOSC2	0.0352277	0.364185
RAB28	0.0352513	0.364185
CLDND1	0.035252	0.364185
SEC24A	0.0352676	0.364185
ACTC1	0.0352861	0.364185
HYAL1	0.0353006	0.364185
RSPH1	0.0353254	0.364216
LINC00518	0.0353484	0.364228
NUS1P1	0.0354296	0.364555
PDE6B	0.0354831	0.364555
NTAQ1	0.0355199	0.364555
LPAR6	0.0355294	0.364555
FBXO38	0.0355407	0.364555
ZNF341	0.0355667	0.364555
LRFN5	0.0355702	0.364555
ZFAND3	0.0356024	0.364555
NPIPB13	0.0356231	0.364555
HOXB9	0.0356327	0.364555
SGPP2	0.0356512	0.364555
DDX60	0.0356774	0.364555
OSTF1	0.0356786	0.364555
HEY1	0.0356897	0.364555
TMPO	0.0357074	0.364555
LRAT	0.0357376	0.364625
BIN3	0.0357755	0.364625
P2RX4	0.0357889	0.364625
MID1IP1	0.0358247	0.364625
C11orf24	0.0358415	0.364625
CCPG1	0.0358566	0.364625
CSF1	0.0358669	0.364625
TTLL7	0.0359574	0.365154
GAMT	0.0359681	0.365154
SEC22A	0.0360036	0.365154
HMCN1	0.0360063	0.365154
ALKBH2	0.0360838	0.365455
TM4SF19	0.0360952	0.365455
FSTL1	0.0361067	0.365455
SLC2A1-AS1	0.0361235	0.365455
TOB2	0.0361849	0.365855
TRAK2	0.0362313	0.366103
CYHR1	0.0362709	0.366191
SPSB3	0.0362839	0.366191
GYS1	0.0363151	0.366285
TMEM132D	0.0364196	0.366995
CNPPD1	0.0364444	0.366995
INHBE	0.0364513	0.366995
NCOA4	0.0364947	0.36721
FBXL13	0.0365179	0.367222
DEXI	0.0365651	0.367476
TMEM182	0.0366027	0.367561
ZNF92	0.0366175	0.367561
GOSR2	0.0366439	0.367604
EIF4E3	0.036771	0.368539
TMEM101	0.0368093	0.368539
DPP10-AS1	0.0368216	0.368539
DNAJC6	0.036843	0.368539
PLAC1	0.0368619	0.368539
HLA-L	0.0368693	0.368539
ALKBH4	0.0369515	0.368713
SYMPK	0.0369604	0.368713
IFITM10	0.0370197	0.368713
ZDHHC2	0.0370318	0.368713
ISCA1	0.0370337	0.368713
FOXA2	0.0370751	0.368713
DENND6A	0.0370825	0.368713
MED4	0.0370893	0.368713
FBRSL1	0.037098	0.368713
PRECSIT	0.0371528	0.368713
MLXIPL	0.0371724	0.368713
POLE	0.0372319	0.368713
ACAD10	0.0373175	0.368713
DDO	0.037324	0.368713
ZNF547	0.0373268	0.368713
HCG27	0.0373284	0.368713
INAVA	0.0373339	0.368713
ARHGAP45	0.0373385	0.368713
GLYCTK	0.0373443	0.368713
REXO2	0.0373558	0.368713
USF1	0.0373614	0.368713
ARRDC1	0.0373843	0.368713
PRKAR1B	0.0374081	0.368713
AGTR1	0.0374334	0.368713
RBM41	0.0374383	0.368713
CGRRF1	0.0375776	0.369867
C16orf87	0.0376283	0.370149
CD79A	0.0377822	0.371052
BRINP1	0.0378118	0.371052
PLAT	0.0378179	0.371052
TCEAL2	0.0378254	0.371052
ZNF217	0.0378375	0.371052
HOTAIR	0.0378593	0.371052
ZNF300	0.0378756	0.371052
TMEM132D-AS1	0.0379336	0.371403
PLAAT1	0.0380016	0.371671
SETD1A	0.0380055	0.371671
ERCC6L2	0.0380391	0.37171
IGHV3-23	0.038054	0.37171
CGA	0.038084	0.371786
POLR1E	0.0381286	0.371899
SLC22A23	0.0381557	0.371899
WNT5B	0.0381768	0.371899
HTR1D	0.0381846	0.371899
THNSL2	0.0382079	0.37191
PIP4K2C	0.038255	0.372151
GPRASP2	0.0383558	0.372529
GBP6	0.0383709	0.372529
TAF3	0.0383881	0.372529
LPIN3	0.0384057	0.372529
RAB12	0.038425	0.372529
MSR1	0.0384598	0.372529
SLC17A7	0.0384689	0.372529
SECISBP2	0.0384722	0.372529
EMB	0.0385504	0.373009
COL14A1	0.0385664	0.373009
RHOJ	0.0386693	0.373788
PPAN	0.0387369	0.374176
TFF3	0.0387561	0.374176
SMARCA4	0.0387878	0.374176
ODF2	0.0388364	0.374176
CTSL	0.0388704	0.374176
SOX3	0.0388907	0.374176
TNPO3	0.0389011	0.374176
CA8	0.0389312	0.374176
CICP27	0.0389318	0.374176
WDCP	0.0389468	0.374176
DHODH	0.0389862	0.374176
LPIN2	0.0389923	0.374176
TMEM108	0.0390005	0.374176
PPP1R15A	0.0390498	0.374347
DNER	0.0390631	0.374347
MATR3	0.0391328	0.3748
GUSBP1	0.0392052	0.375278
NR1H3	0.0393118	0.375824
ARAP2	0.0393575	0.375824
HTR7	0.0393612	0.375824
MAP2K6	0.0393958	0.375824
CCDC39	0.0394194	0.375824
PGRMC1	0.0394255	0.375824
EMC1	0.0394371	0.375824
PACSIN3	0.039442	0.375824
ANXA11	0.0395255	0.376259
WIPF1	0.0395328	0.376259
PPFIA3	0.0396444	0.376906
TCF4	0.0396459	0.376906
HNRNPK	0.0396712	0.376933
PLOD2	0.0397536	0.376961
ALKBH7	0.0397704	0.376961
BEND3P3	0.0397784	0.376961
NSUN3	0.0398109	0.376961
DSG2	0.0398158	0.376961
EEF1A1P5	0.0398208	0.376961
CPT1B	0.0398508	0.376961
TMEM52	0.0398546	0.376961
GFAP	0.039915	0.377038
RAB33B	0.0399172	0.377038
HOXC6	0.0399494	0.377038
HELLPAR	0.039953	0.377038
LANCL3	0.0400495	0.377555
APOL2	0.040053	0.377555
SNRNP35	0.0401291	0.37806
SMURF2P1	0.0401895	0.3784
PSMB8-AS1	0.0402108	0.3784
NOA1	0.0402331	0.3784
TMEM161B-AS1	0.0403601	0.379079
LUZP2	0.0403973	0.379079
LEPR	0.0404029	0.379079
EXOSC6	0.0404326	0.379079
SCO2	0.0404342	0.379079
GADD45G	0.0404415	0.379079
PPM1L	0.0405177	0.379581
C3orf52	0.0405462	0.379584
PLEKHM2	0.0405845	0.379584
TCAIM	0.0405917	0.379584
MCMBP	0.0406393	0.379584
HS6ST3	0.0406453	0.379584
MAP3K7CL	0.0406599	0.379584
GABPA	0.040677	0.379584
LINC01348	0.0407317	0.379882
GPN3	0.0407676	0.380005
TRUB2	0.0407936	0.380036
ITGB1BP2	0.0409156	0.38096
TMPRSS11E	0.0411391	0.382828
ZNF182	0.0412376	0.383425
NDUFB10	0.0412521	0.383425
UNC93B1	0.041273	0.383425
JHY	0.0413077	0.383425
RADX	0.041318	0.383425
LINC00520	0.0413793	0.383572
THOP1	0.041403	0.383572
ACVR2B	0.0414112	0.383572
ZNF311	0.0414257	0.383572
ANTXR2	0.0415656	0.383999
ARRB2	0.0415891	0.383999
CD34	0.0416075	0.383999
THAP7-AS1	0.0416142	0.383999
NCKAP1	0.0416208	0.383999
SNHG25	0.0416386	0.383999
AGAP2	0.041661	0.383999
ALDH1A1	0.0416648	0.383999
SNAP25	0.0416786	0.383999
RBM12B-AS1	0.0417174	0.384145
ZNF595	0.0417887	0.38459
IMP4	0.0418432	0.384867
TKT	0.0419124	0.384867
IL1RL1	0.0419165	0.384867
RAD1	0.0419291	0.384867
RAPGEF2	0.0419438	0.384867
PLGLB1	0.0419677	0.384867
WIF1	0.0420311	0.384867
CRLF2	0.0420814	0.384867
METTL25	0.0420993	0.384867
WDR43	0.0421051	0.384867
TNIP3	0.0421244	0.384867
STXBP6	0.0421438	0.384867
CEBPZ	0.0421445	0.384867
IDE	0.0421691	0.384867
RC3H1	0.0421793	0.384867
PFN1P2	0.0422494	0.384867
DCP2	0.0423227	0.384867
LINC02503	0.0423308	0.384867
RBFADN	0.0423375	0.384867
TNNC1	0.0423393	0.384867
LINC01873	0.0423423	0.384867
SLC35B1	0.0423517	0.384867
RWDD2A	0.0423913	0.384867
EEF2K	0.0424081	0.384867
CCBE1	0.0424105	0.384867
LVRN	0.0424176	0.384867
SDHC	0.0424818	0.385071
EXOSC5	0.0424927	0.385071
GMPPA	0.0425286	0.385071
PIGV	0.0425323	0.385071
UPK3B	0.0425896	0.385382
DDX54	0.0426665	0.385765
FAM184A	0.0426781	0.385765
ACACB	0.0427825	0.386289
DNAJC18	0.0427838	0.386289
MED8	0.0428417	0.386289
ZNF593	0.0428526	0.386289
PLTP	0.0428692	0.386289
EP300	0.0428748	0.386289
AAGAB	0.0429692	0.386885
ZNF668	0.0429975	0.386885
RPL5	0.0430104	0.386885
NFE4	0.043136	0.387684
S100A6	0.0431456	0.387684
CHIC1	0.0432225	0.388166
ZIK1	0.0432733	0.388414
MIGA2	0.043331	0.388637
ERICH3	0.0433984	0.388637
CD276	0.0434133	0.388637
BNIP1	0.0434136	0.388637
CTC1	0.0434298	0.388637
CKAP2L	0.0434377	0.388637
GABRR2	0.0434811	0.388648
CYSLTR2	0.0434854	0.388648
HAGLR	0.0435569	0.389078
DNTT	0.043672	0.389899
TMEM129	0.0436976	0.389919
DGLUCY	0.0437813	0.390277
PCDHGA4	0.0437845	0.390277
TUFT1	0.0438467	0.390531
RHPN1	0.0438596	0.390531
DIMT1	0.0438984	0.390668
CDCP1	0.0439274	0.390717
CTCF	0.0439545	0.390751
RBM44	0.0439795	0.390765
ATP6V1E1	0.0440246	0.390958
HBB	0.0441046	0.391461
ZNF841	0.0441498	0.391654
PRR22	0.0442302	0.392014
DACT1	0.0442373	0.392014
GABRQ	0.0443093	0.392444
C5orf22	0.0443481	0.392579
MAGEA4	0.0443803	0.392656
SGTA	0.0444393	0.392839
H2BC4	0.0444567	0.392839
PALLD	0.04449	0.392839
MRPS16	0.0445303	0.392839
SUCO	0.0445413	0.392839
VPS26C	0.044542	0.392839
RABL2B	0.0446069	0.393204
ANKRD34B	0.0446512	0.393388
NDST2	0.0446966	0.393579
CAMK2G	0.044788	0.394062
RABEP1	0.0448123	0.394062
KLHL4	0.0448288	0.394062
POLR1G	0.0448457	0.394062
SRPRA	0.0448775	0.394135
PHKA2	0.0449995	0.394653
CAAP1	0.0450273	0.394653
PIP4P2	0.0450738	0.394653
GSDMB	0.0450961	0.394653
GRB10	0.0451189	0.394653
ATP2C1	0.0451228	0.394653
MGMT	0.0451341	0.394653
NVL	0.0451357	0.394653
MRPS30-DT	0.045171	0.394653
OPHN1	0.0451926	0.394653
PITHD1	0.0452036	0.394653
KCNIP4	0.0452471	0.394653
SNHG28	0.0452907	0.394653
SPATA2L	0.0452937	0.394653
HLA-DQB2	0.0453136	0.394653
PGR	0.0453223	0.394653
SUCLG2-AS1	0.0453379	0.394653
POU2F1	0.0453802	0.394814
MAP2	0.0454344	0.395081
SCML1	0.0454818	0.395287
CDS2	0.045526	0.395372
PLXNA3	0.0455388	0.395372
GNS	0.0456032	0.395655
TCEAL4	0.045622	0.395655
KCNH1	0.045654	0.395655
LINC00624	0.0456662	0.395655
MRM3	0.0457237	0.395948
DGKA	0.0457675	0.396123
STX3	0.0458995	0.396946
SATB2	0.0459113	0.396946
DENND2A	0.045934	0.396946
ESM1	0.0460114	0.397327
POLR3H	0.0460361	0.397327
SH2B2	0.0460616	0.397327
LZIC	0.0460731	0.397327
ZXDA	0.0461702	0.39779
IP6K2	0.0462091	0.39779
CNIH3	0.0462093	0.39779
HOXB7	0.0462219	0.39779
PCOLCE	0.0462752	0.397966
SLK	0.0462901	0.397966
PLEKHM3	0.0463665	0.398236
ABHD5	0.0463698	0.398236
MACC1	0.046393	0.398236
UROS	0.0466026	0.39983
EPDR1	0.0466758	0.400253
TMEM18	0.0467094	0.400265
CRLS1	0.046756	0.400265
STIM1	0.0467565	0.400265
WFS1	0.0467971	0.400265
EEF1A1	0.046798	0.400265
RUNX1T1	0.0468209	0.400265
TMEM14C	0.0469367	0.40105
NOP58	0.0470911	0.401879
SERP2	0.0471415	0.401879
MARCKS	0.0471461	0.401879
THAP4	0.0471507	0.401879
PRKD2	0.0471678	0.401879
PLCD3	0.0471946	0.401879
GLIS3	0.0472029	0.401879
CLIP1	0.0472267	0.401879
DOCK9	0.0472502	0.401879
HCFC1	0.047353	0.402549
PLPPR5	0.0474247	0.402953
CYP2S1	0.0475098	0.403471
VPS35	0.0476592	0.404534
FZD3	0.0477274	0.404565
AGGF1	0.0477871	0.404565
CYP2E1	0.0478646	0.404565
CANX	0.0478695	0.404565
ZSCAN12	0.0478928	0.404565
PRDX3	0.0479007	0.404565
RRP1	0.0479072	0.404565
TXNIP	0.0479112	0.404565
TP53BP1	0.0479164	0.404565
GTF2F1	0.0479171	0.404565
FRAT2	0.0479357	0.404565
DMAC2	0.0479927	0.404565
ZC3H18	0.0480042	0.404565
ASB13	0.0480099	0.404565
PRR14	0.0480458	0.404565
DNAAF5	0.0480501	0.404565
SAMSN1	0.0481387	0.404758
CSNK2A1	0.0481391	0.404758
RNPEP	0.0481613	0.404758
ARFGEF3	0.0481837	0.404758
XKR9	0.0482025	0.404758
BCRP2	0.0482345	0.404758
SPOUT1	0.0482425	0.404758
MYCT1	0.0482802	0.404775
KIAA0100	0.0483061	0.404775
SAFB	0.0483174	0.404775
VASH1	0.0483414	0.404775
RBBP6	0.0483974	0.40504
[truncated: 14,716 more rows]

## Sheet: Table S5
Table S5: Gene Ontology over-representation analysis result using genes (n = 124) associated with BOLD-100 sensitivity
ONTOLOGY	ID	Description	GeneRatio	BgRatio	pvalue	FDR	qvalue	geneID	Count
BP	GO:0006614	SRP-dependent cotranslational protein targeting to membrane	0.171429	105/18866	3.09e-22	6.39e-19	6.08e-19	RPL6/RPL7/RPS24/RPL15/RPL23A/RPS19/RPL13/RPL13A/RPSA/RPL26/RPL35/RPL29/RPS11/RPL7A/RPL28/RPS28/RPS9/RPS7	18
BP	GO:0006613	cotranslational protein targeting to membrane	0.171429	109/18866	6.31e-22	6.53e-19	6.22e-19	RPL6/RPL7/RPS24/RPL15/RPL23A/RPS19/RPL13/RPL13A/RPSA/RPL26/RPL35/RPL29/RPS11/RPL7A/RPL28/RPS28/RPS9/RPS7	18
BP	GO:0000184	nuclear-transcribed mRNA catabolic process, nonsense-mediated decay	0.171429	120/18866	3.92e-21	2.03e-18	1.93e-18	RPL6/RPL7/RPS24/RPL15/RPL23A/RPS19/RPL13/RPL13A/RPSA/RPL26/RPL35/RPL29/RPS11/RPL7A/RPL28/RPS28/RPS9/RPS7	18
BP	GO:0045047	protein targeting to ER	0.171429	120/18866	3.92e-21	2.03e-18	1.93e-18	RPL6/RPL7/RPS24/RPL15/RPL23A/RPS19/RPL13/RPL13A/RPSA/RPL26/RPL35/RPL29/RPS11/RPL7A/RPL28/RPS28/RPS9/RPS7	18
BP	GO:0072599	establishment of protein localization to endoplasmic reticulum	0.171429	124/18866	7.27e-21	3.01e-18	2.86e-18	RPL6/RPL7/RPS24/RPL15/RPL23A/RPS19/RPL13/RPL13A/RPSA/RPL26/RPL35/RPL29/RPS11/RPL7A/RPL28/RPS28/RPS9/RPS7	18
BP	GO:0006413	translational initiation	0.190476	192/18866	3.86e-20	1.33e-17	1.27e-17	RPL6/RPL7/RPS24/RPL15/RPL23A/RPS19/RPL13/RPL13A/EIF4B/RPSA/RPL26/RPL35/RPL29/EIF3L/RPS11/RPL7A/RPL28/RPS28/RPS9/RPS7	20
BP	GO:0070972	protein localization to endoplasmic reticulum	0.171429	152/18866	3.22e-19	9.51e-17	9.06e-17	RPL6/RPL7/RPS24/RPL15/RPL23A/RPS19/RPL13/RPL13A/RPSA/RPL26/RPL35/RPL29/RPS11/RPL7A/RPL28/RPS28/RPS9/RPS7	18
BP	GO:0019080	viral gene expression	0.180952	195/18866	1.3e-18	3.37e-16	3.2e-16	RPL6/RPL7/RPS24/RPL15/RPL23A/RPS19/RPL13/RPL13A/RPSA/RPL26/RPL35/RPL29/EIF3L/RPS11/RPL7A/RPL28/RPS28/RPS9/RPS7	19
BP	GO:0000956	nuclear-transcribed mRNA catabolic process	0.180952	210/18866	5.33e-18	1.08e-15	1.03e-15	RPL6/RPL7/GTPBP2/RPS24/RPL15/RPL23A/RPS19/RPL13/RPL13A/RPSA/RPL26/RPL35/RPL29/RPS11/RPL7A/RPL28/RPS28/RPS9/RPS7	19
BP	GO:0006612	protein targeting to membrane	0.180952	210/18866	5.33e-18	1.08e-15	1.03e-15	RPL6/RPL7/RPS24/RPL15/RPL23A/RPS19/RPL13/RPL13A/RPSA/RPL26/NACA/RPL35/RPL29/RPS11/RPL7A/RPL28/RPS28/RPS9/RPS7	19
BP	GO:0019083	viral transcription	0.171429	178/18866	5.77e-18	1.08e-15	1.03e-15	RPL6/RPL7/RPS24/RPL15/RPL23A/RPS19/RPL13/RPL13A/RPSA/RPL26/RPL35/RPL29/RPS11/RPL7A/RPL28/RPS28/RPS9/RPS7	18
BP	GO:0090150	establishment of protein localization to membrane	0.190476	342/18866	3.29e-15	5.68e-13	5.4e-13	RPL6/RPL7/TP53/RPS24/RPL15/RPL23A/RPS19/RPL13/RPL13A/RPSA/RPL26/NACA/RPL35/RPL29/RPS11/RPL7A/RPL28/RPS28/RPS9/RPS7	20
BP	GO:0006605	protein targeting	0.209524	444/18866	3.63e-15	5.77e-13	5.49e-13	RPL6/RPL7/ABLIM3/RPS24/RPL15/RPL23A/RPS19/RPL13/RPL13A/RPSA/RPL26/NACA/RPL35/RPL29/RPS11/RPL7A/NLGN1/RPL28/ACAA1/RPS28/RPS9/RPS7	22
BP	GO:0006402	mRNA catabolic process	0.180952	376/18866	2.4e-13	3.55e-11	3.38e-11	RPL6/RPL7/GTPBP2/RPS24/RPL15/RPL23A/RPS19/RPL13/RPL13A/RPSA/RPL26/RPL35/RPL29/RPS11/RPL7A/RPL28/RPS28/RPS9/RPS7	19
BP	GO:0006401	RNA catabolic process	0.180952	415/18866	1.38e-12	1.9e-10	1.81e-10	RPL6/RPL7/GTPBP2/RPS24/RPL15/RPL23A/RPS19/RPL13/RPL13A/RPSA/RPL26/RPL35/RPL29/RPS11/RPL7A/RPL28/RPS28/RPS9/RPS7	19
BP	GO:0022613	ribonucleoprotein complex biogenesis	0.161905	482/18866	1.32e-09	1.7e-07	1.62e-07	RPL6/RPL7/RPS24/RPL23A/RPS19/RPL13A/EIF4B/RPSA/RPL26/RPL35/EIF3L/NOP53/RPL7A/NOB1/RPS28/RPS9/RPS7	17
BP	GO:0042254	ribosome biogenesis	0.133333	310/18866	1.87e-09	2.28e-07	2.17e-07	RPL6/RPL7/RPS24/RPL23A/RPS19/RPSA/RPL26/RPL35/NOP53/RPL7A/NOB1/RPS28/RPS9/RPS7	14
BP	GO:0002181	cytoplasmic translation	0.0857143	103/18866	5.88e-09	6.76e-07	6.43e-07	RPL6/RPL15/RPL13A/EIF4B/RPSA/RPL26/RPL29/EIF3L/RPS28	9
BP	GO:0006364	rRNA processing	0.104762	227/18866	5.55e-08	6.04e-06	5.75e-06	RPL7/RPS24/RPS19/RPL26/RPL35/NOP53/RPL7A/NOB1/RPS28/RPS9/RPS7	11
BP	GO:0016072	rRNA metabolic process	0.104762	238/18866	8.98e-08	9.29e-06	8.85e-06	RPL7/RPS24/RPS19/RPL26/RPL35/NOP53/RPL7A/NOB1/RPS28/RPS9/RPS7	11
BP	GO:0042273	ribosomal large subunit biogenesis	0.0666667	74/18866	1.79e-07	1.76e-05	1.68e-05	RPL6/RPL7/RPL23A/RPL26/RPL35/NOP53/RPL7A	7
BP	GO:0042255	ribosome assembly	0.0571429	67/18866	1.95e-06	0.000183	0.000175	RPL6/RPL23A/RPS19/RPSA/NOP53/RPS28	6
BP	GO:0034470	ncRNA processing	0.114286	400/18866	2.31e-06	0.000208	0.000198	RPL7/RPS24/RPS19/ADAT3/RPL26/RPL35/NOP53/RPL7A/NOB1/RPS28/RPS9/RPS7	12
BP	GO:0034660	ncRNA metabolic process	0.12381	493/18866	3.54e-06	0.000305	0.00029	RPL7/RPS24/RPS19/ADAT3/RPL26/QARS1/RPL35/NOP53/RPL7A/NOB1/RPS28/RPS9/RPS7	13
BP	GO:0042274	ribosomal small subunit biogenesis	0.0571429	75/18866	3.8e-06	0.000314	0.000299	RPS24/RPS19/RPSA/NOB1/RPS28/RPS7	6
BP	GO:0022618	ribonucleoprotein complex assembly	0.0857143	233/18866	6.15e-06	0.00049	0.000466	RPL6/RPL23A/RPS19/RPL13A/EIF4B/RPSA/EIF3L/NOP53/RPS28	9
BP	GO:0071826	ribonucleoprotein complex subunit organization	0.0857143	240/18866	7.81e-06	0.000599	0.00057	RPL6/RPL23A/RPS19/RPL13A/EIF4B/RPSA/EIF3L/NOP53/RPS28	9
BP	GO:0042752	regulation of circadian rhythm	0.0571429	122/18866	6.17e-05	0.00455991	0.00434056	TP53/PSPC1/PPP1CC/RORA/PER3/NLGN1	6
BP	GO:0000028	ribosomal small subunit assembly	0.0285714	21/18866	0.000207	0.0147774	0.0140666	RPS19/RPSA/RPS28	3
BP	GO:0007566	embryo implantation	0.0380952	58/18866	0.000305	0.0210404	0.0200283	CALCA/RPL29/ACVR1C/STC2	4
BP	GO:0000470	maturation of LSU-rRNA	0.0285714	28/18866	0.000496	0.0331004	0.0315081	RPL7/RPL35/RPL7A	3
BP	GO:0043153	entrainment of circadian clock by photoperiod	0.0285714	29/18866	0.000551	0.0356217	0.0339081	TP53/PPP1CC/PER3	3
BP	GO:0000027	ribosomal large subunit assembly	0.0285714	30/18866	0.00061	0.0380461	0.0362159	RPL6/RPL23A/NOP53	3
BP	GO:0050821	protein stabilization	0.0571429	187/18866	0.000625	0.0380461	0.0362159	TP53/FLOT1/NOP53/PER3/SUGT1/RPS7	6
BP	GO:1902253	regulation of intrinsic apoptotic signaling pathway by p53 class mediator	0.0285714	31/18866	0.000672	0.039742	0.0378303	TP53/RPL26/RPS7	3
BP	GO:0007565	female pregnancy	0.0571429	196/18866	0.000799	0.0452642	0.0430868	CALCA/RPL29/PTHLH/ACVR1C/PSG1/STC2	6
BP	GO:0009648	photoperiodism	0.0285714	33/18866	0.000809	0.0452642	0.0430868	TP53/PPP1CC/PER3	3
BP	GO:0009649	entrainment of circadian clock	0.0285714	34/18866	0.000884	0.0481434	0.0458276	TP53/PPP1CC/PER3	3
CC	GO:0022626	cytosolic ribosome	0.171429	110/19559	3.98e-22	1.05e-19	1.01e-19	RPL6/RPL7/RPS24/RPL15/RPL23A/RPS19/RPL13/RPL13A/RPSA/RPL26/RPL35/RPL29/RPS11/RPL7A/RPL28/RPS28/RPS9/RPS7	18
CC	GO:0044391	ribosomal subunit	0.180952	187/19559	3.02e-19	3.99e-17	3.82e-17	RPL6/RPL7/RPS24/RPL15/RPL23A/RPS19/RPL13/RPL13A/RPSA/RPL26/RPL35/RPL29/RPS11/MRPS27/RPL7A/RPL28/RPS28/RPS9/RPS7	19
CC	GO:0005840	ribosome	0.190476	270/19559	1.72e-17	1.52e-15	1.45e-15	RPL6/RPL7/RPS24/RPL15/RPL23A/RPS19/RPL13/RPL13A/RPSA/RPL26/RPL35/RPL29/RPS11/MRPS27/RPL7A/BTF3/RPL28/RPS28/RPS9/RPS7	20
CC	GO:0022625	cytosolic large ribosomal subunit	0.104762	58/19559	1.15e-14	7.6e-13	7.27e-13	RPL6/RPL7/RPL15/RPL23A/RPL13/RPL13A/RPL26/RPL35/RPL29/RPL7A/RPL28	11
CC	GO:0015934	large ribosomal subunit	0.104762	116/19559	3.08e-11	1.62e-09	1.55e-09	RPL6/RPL7/RPL15/RPL23A/RPL13/RPL13A/RPL26/RPL35/RPL29/RPL7A/RPL28	11
CC	GO:0022627	cytosolic small ribosomal subunit	0.0666667	47/19559	5.53e-09	2.23e-07	2.14e-07	RPS24/RPS19/RPSA/RPS11/RPS28/RPS9/RPS7	7
CC	GO:0015935	small ribosomal subunit	0.0761905	74/19559	5.92e-09	2.23e-07	2.14e-07	RPS24/RPS19/RPSA/RPS11/MRPS27/RPS28/RPS9/RPS7	8
CC	GO:0042788	polysomal ribosome	0.0380952	32/19559	2.51e-05	0.000829	0.000793	RPL6/RPL7A/BTF3/RPS28	4
CC	GO:0005925	focal adhesion	0.0952381	415/19559	7.96e-05	0.00233548	0.00223491	RPL6/RPL7/PPP1CC/FLOT1/RPS19/RPL13A/RPS11/RPL7A/RPS9/RPS7	10
CC	GO:0030055	cell-substrate junction	0.0952381	423/19559	9.32e-05	0.0024606	0.00235465	RPL6/RPL7/PPP1CC/FLOT1/RPS19/RPL13A/RPS11/RPL7A/RPS9/RPS7	10
CC	GO:0005844	polysome	0.0380952	69/19559	0.000519	0.0124453	0.0119093	RPL6/RPL7A/BTF3/RPS28	4
MF	GO:0003735	structural constituent of ribosome	0.173077	202/18352	7.58e-17	2.32e-14	2.21e-14	RPL6/RPL7/RPS24/RPL15/RPL23A/RPS19/RPL13/RPL13A/RPSA/RPL26/RPL35/RPL29/RPS11/RPL7A/RPL28/RPS28/RPS9/RPS7	18
MF	GO:0019843	rRNA binding	0.0480769	64/18352	3.1e-05	0.00474594	0.00452227	RPL23A/NOP53/RPS11/MRPS27/RPS9	5
